# Supplementary material for: Surface plasmon-enhanced photo-driven CO2 hydrogenation by hydroxy-terminated nickel nitride nanosheets
Source: Nat Commun. 2023 May 3;14:2551. doi: 10.1038/s41467-023-38235-9 (PMC10156734; doi:10.1038/s41467-023-38235-9)
Supplement: Supplementary file 3 — Supplementary Data 1 [file 41467_2023_38235_MOESM3_ESM.xlsx]

## Sheet: Sheet1
					Calibration Constant of CH4			666.7		Calibration Constant of CO			227.8
						Catalyst wt in mg	2
						Catalyst wt in g	0.002
Experiment Name		H2	CO2	Ar	Total Flow	Inj No	Intensity		Time	Reaction Time			CH4 area	ppm	umol/min	umol/g/h		CO area	ppm	umol/min	umol/g/h	mmol/g/h		CH4 selectivity	CO Selectivity
SS-XXX		4	73	0	77	1	2.5		11:43:02	0:00:00			0	0	0	0		585864	2571.83	8.84068	265220	265.22		0	100
		4	73	0	77	2	2.5		11:57:19	0:14:17			0	0	0	0		589598	2588.23	8.89703	266911	266.911		0	100
		4	73	0	77	3	2.5		12:04:30	0:21:28			0	0	0	0		605747	2659.12	9.14072	274222	274.222		0	100
