# Supplementary material for: Surface plasmon-enhanced photo-driven CO2 hydrogenation by hydroxy-terminated nickel nitride nanosheets
Source: Nat Commun. 2023 May 3;14:2551. doi: 10.1038/s41467-023-38235-9 (PMC10156734; doi:10.1038/s41467-023-38235-9)
Supplement: Supplementary file 4 — Supplementary Data 2 [file 41467_2023_38235_MOESM4_ESM.xlsx]

## Sheet: Number of Photon calculation
Supplementary Data 2: Detailed calculations of quantum efficiency as a function of intensity at various reaction temperatures.
															The calculation is to get number of photons per hour for all intensities
																		Photons of 1W/cm2 intensity								Number of photons for differnet intensities
	Xe lamp				Absorbance (Ni3N)							Single Photon Energy						h (joule seconds)=	6.626e-34		c (m/s)=	299792458				Intensity (W/cm)	No. of Photons (mol/h)
	Wavelength	Intensity	I%		Wavelength	Absorbance	%T	%A		I% * A%		Wavelength (nm)	Energy (Joule)		(Light Intensity * I% *A% * illumination area * time)/(Average photon energy * Na)			Time (sec)	3600							0.5	0.00651608
	400.944	3114.93	0.141894		400	0.93238	11.6848	88.3152		0.00125314		400	4.96606e-19		1.18418e-05			Light Intensity (W/cm2)=	1							1	0.0130322
	401.945	3207.67	0.146118		401	0.93293	11.67	88.33		0.00129066		401	4.95368e-19		1.22269e-05			Diameter of catalyst bed (cm)=	1							1.25	0.0162902
	402.946	3307.82	0.15068		402	0.93336	11.6584	88.3416		0.00133113		402	4.94136e-19		1.26417e-05			Area of catalyst exposed(cm2)=	0.785							1.5	0.0195482
	403.948	3398.01	0.154789		403	0.93416	11.637	88.363		0.00136776		403	4.92909e-19		1.30219e-05			Avagadro Number (Na)=	6.022e+23							2	0.0260643
	404.949	3333.81	0.151864		404	0.93441	11.6303	88.3697		0.00134202		404	4.91689e-19		1.28085e-05											2.35	0.0306256
	405.95	3464.16	0.157802		405	0.93506	11.6129	88.3871		0.00139477		405	4.90475e-19		1.33449e-05			(Light Intensity * I% *A% * illumination area * time)/(Average photon energy * Na)								2.5	0.0325804
	406.952	3287.83	0.14977		406	0.93587	11.5912	88.4088		0.0013241		406	4.89267e-19		1.27e-05		Units	(W* S * cm2) / (cm2 * J * mol-1)								2.7	0.0351868
	407.953	3415.97	0.155607		407	0.93627	11.5806	88.4194		0.00137587		407	4.88065e-19		1.32291e-05			(W* S) /( J * mol-1)								2.85	0.0371417
	408.955	3346.74	0.152453		408	0.93682	11.5659	88.4341		0.00134821		408	4.86869e-19		1.2995e-05			(J * S)/ (S * J* mol-1)								3.1	0.0403997
	409.956	3416.22	0.155618		409	0.93706	11.5595	88.4405		0.0013763		409	4.85678e-19		1.32983e-05			mol								3.2	0.0417029
	410.957	3411.15	0.155388		410	0.93728	11.5537	88.4463		0.00137435		410	4.84494e-19		1.33119e-05		Photons per hour =	0.0130322
	411.959	3451.53	0.157227		411	0.93817	11.53	88.47		0.00139098		411	4.83315e-19		1.35059e-05		(mol h-1)
	412.96	3510.07	0.159894		412	0.93885	11.512	88.488		0.00141487		412	4.82142e-19		1.37712e-05
	413.961	3485.99	0.158797		413	0.93917	11.5035	88.4965		0.00140529		413	4.80975e-19		1.37112e-05
	414.963	3486.5	0.15882		414	0.93958	11.4926	88.5074		0.00140567		414	4.79813e-19		1.37481e-05
	415.964	3523.3	0.160496		415	0.93976	11.4879	88.5121		0.00142059		415	4.78657e-19		1.39275e-05
	416.966	3521.08	0.160395		416	0.94006	11.48	88.52		0.00141982		416	4.77506e-19		1.39536e-05
	417.967	3426.16	0.156071		417	0.94031	11.4733	88.5267		0.00138165		417	4.76361e-19		1.36111e-05
	418.968	3617.87	0.164804		418	0.94108	11.453	88.547		0.00145929		418	4.75221e-19		1.44104e-05
	419.97	3362.68	0.153179		419	0.94134	11.4462	88.5538		0.00135646		419	4.74087e-19		1.34271e-05
	420.971	3405.77	0.155142		420	0.94229	11.4212	88.5788		0.00137423		420	4.72958e-19		1.36354e-05
	421.972	3442.93	0.156835		421	0.9431	11.3999	88.6001		0.00138956		421	4.71835e-19		1.38203e-05
	422.974	3390.97	0.154468		422	0.94354	11.3883	88.6117		0.00136877		422	4.70717e-19		1.36459e-05
	423.975	3675.86	0.167446		423	0.94399	11.3765	88.6235		0.00148396		423	4.69604e-19		1.48294e-05
	424.976	3462.14	0.15771		424	0.94425	11.3697	88.6303		0.00139779		424	4.68496e-19		1.40013e-05
	425.978	3525.23	0.160584		425	0.9446	11.3606	88.6394		0.00142341		425	4.67394e-19		1.42915e-05
	426.979	3504	0.159617		426	0.94515	11.3462	88.6538		0.00141507		426	4.66297e-19		1.42412e-05
	427.981	3696.44	0.168383		427	0.94551	11.3368	88.6632		0.00149294		427	4.65205e-19		1.50602e-05
	428.982	3723.81	0.16963		428	0.94597	11.3248	88.6752		0.00150419		428	4.64118e-19		1.52092e-05
	429.983	3933.26	0.179171		429	0.9465	11.311	88.689		0.00158905		429	4.63036e-19		1.61048e-05
	430.985	3908.29	0.178034		430	0.94695	11.2993	88.7007		0.00157917		430	4.61959e-19		1.60419e-05
	431.986	3881.45	0.176811		431	0.94714	11.2943	88.7057		0.00156841		431	4.60887e-19		1.59697e-05
	432.987	4063.16	0.185088		432	0.94772	11.2792	88.7208		0.00164212		432	4.59821e-19		1.6759e-05
	433.989	4239.56	0.193124		433	0.94804	11.2709	88.7291		0.00171357		433	4.58759e-19		1.75287e-05
	434.99	4053.63	0.184654		434	0.94849	11.2593	88.7407		0.00163863		434	4.57702e-19		1.68008e-05
	435.992	4045.27	0.184273		435	0.9488	11.2512	88.7488		0.0016354		435	4.56649e-19		1.68064e-05
	436.993	4091.7	0.186388		436	0.94924	11.2398	88.7602		0.00165439		436	4.55602e-19		1.70405e-05
	437.994	4150.69	0.189076		437	0.94996	11.2212	88.7788		0.00167859		437	4.54559e-19		1.73295e-05
	438.996	4181.03	0.190458		438	0.95015	11.2163	88.7837		0.00169095		438	4.53522e-19		1.74971e-05
	439.997	4137.04	0.188454		439	0.9505	11.2073	88.7927		0.00167333		439	4.52489e-19		1.73543e-05
	440.998	4218.74	0.192175		440	0.95123	11.1885	88.8115		0.00170674		440	4.5146e-19		1.7741e-05
	442	4428.85	0.201746		441	0.95162	11.1784	88.8216		0.00179194		441	4.50436e-19		1.8669e-05
	443.001	4448.01	0.202619		442	0.95188	11.1717	88.8283		0.00179983		442	4.49417e-19		1.87937e-05
	444.002	4419.1	0.201302		443	0.95234	11.1599	88.8401		0.00178837		443	4.48403e-19		1.87163e-05
	445.004	4676.29	0.213018		444	0.95291	11.1453	88.8547		0.00189277		444	4.47393e-19		1.98536e-05
	446.005	4570.94	0.208219		445	0.95316	11.1388	88.8612		0.00185026		445	4.46388e-19		1.94514e-05
	447.007	4618.67	0.210393		446	0.95358	11.1281	88.8719		0.0018698		446	4.45387e-19		1.97011e-05
	448.008	4658.56	0.21221		447	0.95409	11.115	88.885		0.00188623		447	4.4439e-19		1.99187e-05
	449.009	4575.4	0.208422		448	0.95439	11.1073	88.8927		0.00185272		448	4.43398e-19		1.96086e-05
	450.011	4607.02	0.209862		449	0.95497	11.0925	88.9075		0.00186583		449	4.42411e-19		1.97915e-05
	451.012	4504.05	0.205172		450	0.95522	11.0861	88.9139		0.00182426		450	4.41428e-19		1.93936e-05
	452.013	4879.45	0.222273		451	0.95547	11.0798	88.9202		0.00197645		451	4.40449e-19		2.10583e-05
	453.015	5137.16	0.234012		452	0.95583	11.0706	88.9294		0.00208106		452	4.39475e-19		2.22219e-05
	454.016	5232.6	0.238359		453	0.95591	11.0685	88.9315		0.00211977		453	4.38504e-19		2.26853e-05
	455.018	5068.75	0.230896		454	0.95642	11.0555	88.9445		0.00205369		454	4.37539e-19		2.20267e-05
	456.019	5581.82	0.254267		455	0.95681	11.0456	88.9544		0.00226182		455	4.36577e-19		2.43124e-05
	457.02	5720.83	0.2606		456	0.95725	11.0344	88.9656		0.00231844		456	4.35619e-19		2.49758e-05
	458.022	5672.16	0.258383		457	0.95751	11.0278	88.9722		0.00229889		457	4.34666e-19		2.48195e-05
	459.023	5844.41	0.266229		458	0.95787	11.0187	88.9813		0.00236894		458	4.33717e-19		2.56318e-05
	460.024	6306.77	0.287291		459	0.95808	11.0134	88.9866		0.00255651		459	4.32772e-19		2.77216e-05
	461.026	6395.32	0.291325		460	0.95857	11.0009	88.9991		0.00259276		460	4.31831e-19		2.8176e-05
	462.027	6382.22	0.290728		461	0.9586	11.0002	88.9998		0.00258747		461	4.30895e-19		2.81797e-05
	463.028	6568.02	0.299192		462	0.9591	10.9875	89.0125		0.00266318		462	4.29962e-19		2.90671e-05
	464.03	6538.31	0.297838		463	0.95921	10.9847	89.0153		0.00265122		463	4.29033e-19		2.89992e-05
	465.031	6609.03	0.30106		464	0.95953	10.9767	89.0233		0.00268014		464	4.28109e-19		2.93788e-05
	466.033	6586.7	0.300042		465	0.95966	10.9734	89.0266		0.00267118		465	4.27188e-19		2.93437e-05
	467.034	6567.38	0.299162		466	0.96003	10.964	89.036		0.00266362		466	4.26271e-19		2.93236e-05
	468.035	6668.52	0.30377		467	0.96024	10.9587	89.0413		0.0027048		467	4.25359e-19		2.98409e-05
	469.037	6653.88	0.303103		468	0.96033	10.9565	89.0435		0.00269894		468	4.2445e-19		2.98399e-05
	470.038	6597.83	0.30055		469	0.96074	10.9461	89.0539		0.00267651		469	4.23545e-19		2.96552e-05
	471.039	6614.68	0.301317		470	0.961	10.9396	89.0604		0.00268354		470	4.22644e-19		2.97965e-05
	472.041	6753.3	0.307632		471	0.96116	10.9355	89.0645		0.0027399		471	4.21746e-19		3.04871e-05
	473.042	6964.13	0.317235		472	0.96145	10.9282	89.0718		0.00282567		472	4.20853e-19		3.15081e-05
	474.044	7105.88	0.323693		473	0.96162	10.924	89.076		0.00288333		473	4.19963e-19		3.22191e-05
	475.045	7433.82	0.338631		474	0.96194	10.9159	89.0841		0.00301667		474	4.19077e-19		3.37804e-05
	476.046	7480.96	0.340779		475	0.96225	10.9081	89.0919		0.00303606		475	4.18195e-19		3.40693e-05
	477.048	7602.83	0.34633		476	0.9622	10.9094	89.0906		0.00308548		476	4.17316e-19		3.46967e-05
	478.049	7693.83	0.350476		477	0.9626	10.8993	89.1007		0.00312276		477	4.16441e-19		3.51898e-05
	479.05	7626.28	0.347398		478	0.96283	10.8936	89.1064		0.00309554		478	4.1557e-19		3.49562e-05
	480.052	7535.49	0.343262		479	0.96318	10.8848	89.1152		0.00305899		479	4.14702e-19		3.46157e-05
	481.053	7496.21	0.341473		480	0.96344	10.8783	89.1217		0.00304327		480	4.13839e-19		3.45097e-05
	482.054	7641.04	0.34807		481	0.96361	10.874	89.126		0.00310221		481	4.12978e-19		3.52514e-05
	483.056	7748.31	0.352957		482	0.96406	10.8628	89.1372		0.00314616		482	4.12121e-19		3.58251e-05
	484.057	7953.51	0.362305		483	0.96415	10.8605	89.1395		0.00322957		483	4.11268e-19		3.68511e-05
	485.059	7995.94	0.364238		484	0.9642	10.8593	89.1407		0.00324684		484	4.10418e-19		3.71249e-05
	486.06	8112.08	0.369528		485	0.96444	10.8533	89.1467		0.00329422		485	4.09572e-19		3.77445e-05
	487.061	8128.91	0.370295		486	0.96455	10.8505	89.1495		0.00330116		486	4.08729e-19		3.7902e-05
	488.063	8016.05	0.365153		487	0.96475	10.8455	89.1545		0.00325551		487	4.0789e-19		3.74547e-05
	489.064	8036.76	0.366097		488	0.96477	10.845	89.155		0.00326394		488	4.07054e-19		3.76288e-05
	490.065	7832.85	0.356808		489	0.96503	10.8385	89.1615		0.00318135		489	4.06222e-19		3.67519e-05
	491.067	7772.24	0.354047		490	0.9651	10.8368	89.1632		0.0031568		490	4.05393e-19		3.65428e-05
	492.068	7683.07	0.349985		491	0.96519	10.8345	89.1655		0.00312066		491	4.04567e-19		3.61982e-05
	493.07	7635.24	0.347807		492	0.96549	10.827	89.173		0.00310149		492	4.03745e-19		3.60492e-05
	494.071	7570.16	0.344842		493	0.96561	10.8241	89.1759		0.00307516		493	4.02926e-19		3.58157e-05
	495.072	7578.43	0.345219		494	0.96567	10.8226	89.1774		0.00307857		494	4.0211e-19		3.59282e-05
	496.074	7542.72	0.343592		495	0.96594	10.8158	89.1842		0.0030643		495	4.01298e-19		3.5834e-05
	497.075	7513.48	0.34226		496	0.96616	10.8104	89.1896		0.0030526		496	4.00489e-19		3.57694e-05
	498.076	7593.78	0.345918		497	0.96645	10.8031	89.1969		0.00308548		497	3.99683e-19		3.62275e-05
	499.078	7474.82	0.340499		498	0.96647	10.8026	89.1974		0.00303716		498	3.9888e-19		3.57319e-05
	500.079	7520.05	0.342559		499	0.96676	10.7954	89.2046		0.00305578		499	3.98081e-19		3.60232e-05
	501.08	7488.43	0.341119		500	0.9672	10.7845	89.2155		0.00304331		500	3.97285e-19		3.5948e-05
	502.082	7411.59	0.337619		501	0.96742	10.779	89.221		0.00301227		501	3.96492e-19		3.56525e-05
	503.083	7447.5	0.339254		502	0.96751	10.7768	89.2232		0.00302693		502	3.95702e-19		3.58977e-05
	504.085	7415.45	0.337794		503	0.9676	10.7746	89.2254		0.00301398		503	3.94915e-19		3.58153e-05
	505.086	7416.51	0.337843		504	0.96793	10.7664	89.2336		0.00301469		504	3.94132e-19		3.58949e-05
	506.087	7410.62	0.337574		505	0.96813	10.7614	89.2386		0.00301246		505	3.93351e-19		3.59395e-05
	507.089	7500.27	0.341658		506	0.96811	10.7619	89.2381		0.00304889		506	3.92574e-19		3.64461e-05
	508.09	7534.58	0.343221		507	0.96812	10.7617	89.2383		0.00306285		507	3.918e-19		3.66853e-05
	509.091	7501.06	0.341694		508	0.96816	10.7607	89.2393		0.00304926		508	3.91029e-19		3.65946e-05
	510.093	7550.34	0.343939		509	0.96837	10.7555	89.2445		0.00306947		509	3.9026e-19		3.69097e-05
	511.094	7540.29	0.343481		510	0.96825	10.7585	89.2415		0.00306528		510	3.89495e-19		3.69317e-05
	512.096	7551.32	0.343984		511	0.96828	10.7577	89.2423		0.00306979		511	3.88733e-19		3.70586e-05
	513.097	7563.11	0.344521		512	0.96843	10.754	89.246		0.00307471		512	3.87974e-19		3.71906e-05
	514.098	7591.89	0.345832		513	0.96853	10.7515	89.2485		0.0030865		513	3.87217e-19		3.74061e-05
	515.1	7524.21	0.342749		514	0.96866	10.7483	89.2517		0.00305909		514	3.86464e-19		3.71462e-05
	516.101	7590.37	0.345763		515	0.96895	10.7411	89.2589		0.00308624		515	3.85714e-19		3.75488e-05
	517.102	7550.94	0.343966		516	0.96921	10.7347	89.2653		0.00307042		516	3.84966e-19		3.74289e-05
	518.104	7461.19	0.339878		517	0.96929	10.7327	89.2673		0.003034		517	3.84221e-19		3.70566e-05
	519.105	7449.7	0.339355		518	0.96937	10.7307	89.2693		0.00302939		518	3.8348e-19		3.70719e-05
	520.106	7503.52	0.341806		519	0.96967	10.7233	89.2767		0.00305153		519	3.82741e-19		3.74149e-05
	521.108	7399.01	0.337046		520	0.96956	10.7261	89.2739		0.00300894		520	3.82005e-19		3.69637e-05
	522.109	7354.91	0.335037		521	0.96957	10.7258	89.2742		0.00299101		521	3.81272e-19		3.68142e-05
	523.111	7328.37	0.333828		522	0.96964	10.7241	89.2759		0.00298028		522	3.80541e-19		3.67524e-05
	524.112	7315.29	0.333232		523	0.96995	10.7164	89.2836		0.00297521		523	3.79814e-19		3.67603e-05
	525.113	7350.18	0.334821		524	0.97014	10.7117	89.2883		0.00298956		524	3.79089e-19		3.70082e-05
	526.115	7335.15	0.334136		525	0.97019	10.7105	89.2895		0.00298349		525	3.78367e-19		3.70035e-05
	527.116	7341.43	0.334423		526	0.97043	10.7046	89.2954		0.00298624		526	3.77647e-19		3.71082e-05
	528.117	7319.17	0.333409		527	0.97061	10.7002	89.2998		0.00297733		527	3.76931e-19		3.70679e-05
	529.119	7290.15	0.332087		528	0.97065	10.6992	89.3008		0.00296556		528	3.76217e-19		3.69914e-05
	530.12	7318.93	0.333397		529	0.97046	10.7038	89.2962		0.00297711		529	3.75506e-19		3.72057e-05
	531.121	7400.52	0.337114		530	0.9704	10.7053	89.2947		0.00301025		530	3.74797e-19		3.7691e-05
	532.123	7317.52	0.333334		531	0.97056	10.7014	89.2986		0.00297662		531	3.74091e-19		3.73403e-05
	533.124	7301.2	0.33259		532	0.9706	10.7004	89.2996		0.00297001		532	3.73388e-19		3.73275e-05
	534.126	7303.93	0.332714		533	0.97043	10.7046	89.2954		0.00297099		533	3.72688e-19		3.741e-05
	535.127	7296.18	0.332361		534	0.97052	10.7024	89.2976		0.00296791		534	3.7199e-19		3.74413e-05
	536.128	7247.09	0.330125		535	0.97066	10.6989	89.3011		0.00294805		535	3.71294e-19		3.72604e-05
	537.13	7230.36	0.329363		536	0.97076	10.6965	89.3035		0.00294133		536	3.70602e-19		3.72449e-05
	538.131	7101.45	0.323491		537	0.97064	10.6994	89.3006		0.00288879		537	3.69912e-19		3.6648e-05
	539.132	7085.14	0.322748		538	0.97075	10.6967	89.3033		0.00288225		538	3.69224e-19		3.6633e-05
	540.134	7017.02	0.319645		539	0.97082	10.695	89.305		0.00285459		539	3.68539e-19		3.63489e-05
	541.135	7004.82	0.319089		540	0.97092	10.6925	89.3075		0.0028497		540	3.67856e-19		3.63541e-05
	542.137	6932.79	0.315808		541	0.97099	10.6908	89.3092		0.00282045		541	3.67176e-19		3.60475e-05
	543.138	6901.31	0.314374		542	0.97123	10.6849	89.3151		0.00280783		542	3.66499e-19		3.59526e-05
	544.139	6875.73	0.313209		543	0.97121	10.6854	89.3146		0.00279741		543	3.65824e-19		3.58852e-05
	545.141	6810.51	0.310238		544	0.9712	10.6856	89.3144		0.00277087		544	3.65152e-19		3.56102e-05
	546.142	6848.81	0.311983		545	0.97134	10.6822	89.3178		0.00278656		545	3.64482e-19		3.58777e-05
	547.143	6798.97	0.309712		546	0.97153	10.6775	89.3225		0.00276642		546	3.63814e-19		3.56838e-05
	548.145	6787.2	0.309176		547	0.97147	10.679	89.321		0.00276159		547	3.63149e-19		3.56866e-05
	549.146	6719.34	0.306085		548	0.97125	10.6844	89.3156		0.00273381		548	3.62486e-19		3.53923e-05
	550.148	6679.1	0.304252		549	0.97131	10.6829	89.3171		0.00271749		549	3.61826e-19		3.52451e-05
	551.149	6684.31	0.304489		550	0.97124	10.6846	89.3154		0.00271955		550	3.61168e-19		3.53362e-05
	552.15	6752.24	0.307583		551	0.97136	10.6817	89.3183		0.00274728		551	3.60513e-19		3.57614e-05
	553.152	6703.61	0.305368		552	0.97133	10.6824	89.3176		0.00272748		552	3.5986e-19		3.5568e-05
	554.153	6654.55	0.303133		553	0.97141	10.6805	89.3195		0.00270757		553	3.59209e-19		3.53724e-05
	555.154	6654.12	0.303114		554	0.97144	10.6797	89.3203		0.00270742		554	3.5856e-19		3.54344e-05
	556.156	6684.7	0.304507		555	0.97143	10.68	89.32		0.00271985		555	3.57914e-19		3.56614e-05
	557.157	6641.71	0.302548		556	0.97143	10.68	89.32		0.00270236		556	3.57271e-19		3.54959e-05
	558.158	6608.75	0.301047		557	0.9714	10.6807	89.3193		0.00268893		557	3.56629e-19		3.53829e-05
	559.16	6574.8	0.2995		558	0.97154	10.6773	89.3227		0.00267522		558	3.5599e-19		3.52657e-05
	560.161	6610.88	0.301144		559	0.97157	10.6765	89.3235		0.00268992		559	3.55353e-19		3.55231e-05
	561.163	6573.76	0.299453		560	0.97167	10.6741	89.3259		0.00267489		560	3.54719e-19		3.53878e-05
	562.164	6559.99	0.298826		561	0.97184	10.6699	89.3301		0.00266942		561	3.54086e-19		3.53784e-05
	563.165	6484.57	0.29539		562	0.97196	10.6669	89.3331		0.00263881		562	3.53456e-19		3.50351e-05
	564.167	6463.02	0.294408		563	0.97198	10.6665	89.3335		0.00263005		563	3.52829e-19		3.4981e-05
	565.168	6438.57	0.293295		564	0.97216	10.662	89.338		0.00262024		564	3.52203e-19		3.49123e-05
	566.169	6434.31	0.293101		565	0.97202	10.6655	89.3345		0.0026184		565	3.5158e-19		3.49497e-05
	567.171	6434.52	0.29311		566	0.97208	10.664	89.336		0.00261853		566	3.50958e-19		3.50133e-05
	568.172	6409.94	0.291991		567	0.97207	10.6642	89.3358		0.00260852		567	3.50339e-19		3.49411e-05
	569.173	6357.09	0.289583		568	0.97195	10.6672	89.3328		0.00258693		568	3.49723e-19		3.4713e-05
	570.175	6311.53	0.287508		569	0.97196	10.6669	89.3331		0.00256839		569	3.49108e-19		3.45249e-05
	571.176	6261.26	0.285218		570	0.97211	10.6633	89.3367		0.00254804		570	3.48496e-19		3.43116e-05
	572.178	6322.26	0.287997		571	0.97225	10.6598	89.3402		0.00257297		571	3.47885e-19		3.4708e-05
	573.179	6291.66	0.286602		572	0.97231	10.6584	89.3416		0.00256055		572	3.47277e-19		3.4601e-05
	574.18	6286.37	0.286362		573	0.97242	10.6557	89.3443		0.00255848		573	3.46671e-19		3.46334e-05
	575.182	6277.36	0.285951		574	0.97247	10.6544	89.3456		0.00255485		574	3.46067e-19		3.46447e-05
	576.183	6271.48	0.285683		575	0.9723	10.6586	89.3414		0.00255233		575	3.45465e-19		3.46709e-05
	577.184	6312.06	0.287532		576	0.97209	10.6638	89.3362		0.0025687		576	3.44865e-19		3.49539e-05
	578.186	6281.15	0.286124		577	0.97206	10.6645	89.3355		0.0025561		577	3.44268e-19		3.48428e-05
	579.187	6274.58	0.285825		578	0.97207	10.6642	89.3358		0.00255344		578	3.43672e-19		3.48668e-05
	580.189	6220.08	0.283342		579	0.972	10.666	89.334		0.00253121		579	3.43079e-19		3.46231e-05
	581.19	6197.31	0.282305		580	0.97183	10.6701	89.3299		0.00252182		580	3.42487e-19		3.45543e-05
	582.191	6189.95	0.281969		581	0.97196	10.6669	89.3331		0.00251892		581	3.41898e-19		3.4574e-05
	583.193	6211.95	0.282972		582	0.97223	10.6603	89.3397		0.00252806		582	3.4131e-19		3.47592e-05
	584.194	6151.26	0.280207		583	0.97216	10.662	89.338		0.00250331		583	3.40725e-19		3.44781e-05
	585.195	6054.62	0.275805		584	0.97211	10.6633	89.3367		0.00246395		584	3.40141e-19		3.39941e-05
	586.197	6028.3	0.274606		585	0.97199	10.6662	89.3338		0.00245316		585	3.3956e-19		3.39032e-05
	587.198	5954.55	0.271246		586	0.97221	10.6608	89.3392		0.00242329		586	3.3898e-19		3.35477e-05
	588.199	5962.61	0.271613		587	0.97201	10.6657	89.3343		0.00242644		587	3.38403e-19		3.36486e-05
	589.201	5903.82	0.268935		588	0.97194	10.6674	89.3326		0.00240247		588	3.37827e-19		3.33729e-05
	590.202	5876.75	0.267703		589	0.97168	10.6738	89.3262		0.00239128		589	3.37254e-19		3.32741e-05
	591.204	5805.72	0.264467		590	0.9718	10.6709	89.3291		0.00236246		590	3.36682e-19		3.29287e-05
	592.205	5813.08	0.264802		591	0.97179	10.6711	89.3289		0.00236545		591	3.36112e-19		3.30263e-05
	593.206	5723.27	0.260711		592	0.97175	10.6721	89.3279		0.00232887		592	3.35545e-19		3.25707e-05
	594.208	5761.2	0.262439		593	0.9717	10.6733	89.3267		0.00234428		593	3.34979e-19		3.28415e-05
	595.209	5735.15	0.261252		594	0.97174	10.6723	89.3277		0.0023337		594	3.34415e-19		3.27485e-05
	596.21	5664.51	0.258034		595	0.9718	10.6709	89.3291		0.002305		595	3.33853e-19		3.24001e-05
	597.212	5662.19	0.257928		596	0.97176	10.6719	89.3281		0.00230403		596	3.33293e-19		3.24409e-05
	598.213	5664.94	0.258054		597	0.9717	10.6733	89.3267		0.00230511		597	3.32734e-19		3.25106e-05
	599.215	5657.22	0.257702		598	0.97162	10.6753	89.3247		0.00230192		598	3.32178e-19		3.252e-05
	600.216	5615.09	0.255783		599	0.97167	10.6741	89.3259		0.0022848		599	3.31624e-19		3.23322e-05
	601.217	5583.33	0.254336		600	0.97161	10.6755	89.3245		0.00227185		600	3.31071e-19		3.22025e-05
	602.219	5586.6	0.254485		601	0.97155	10.677	89.323		0.00227314		601	3.3052e-19		3.22745e-05
	603.22	5512.84	0.251125		602	0.97139	10.681	89.319		0.00224303		602	3.29971e-19		3.19e-05
	604.221	5504.96	0.250766		603	0.97131	10.6829	89.3171		0.00223977		603	3.29424e-19		3.19066e-05
	605.223	5480.15	0.249636		604	0.97137	10.6814	89.3186		0.00222971		604	3.28878e-19		3.1816e-05
	606.224	5474.7	0.249388		605	0.97116	10.6866	89.3134		0.00222737		605	3.28335e-19		3.18351e-05
	607.225	5467.07	0.24904		606	0.97115	10.6869	89.3131		0.00222426		606	3.27793e-19		3.18432e-05
	608.227	5445.22	0.248045		607	0.9709	10.693	89.307		0.00221521		607	3.27253e-19		3.17661e-05
	609.228	5338.01	0.243161		608	0.97085	10.6942	89.3058		0.00217157		608	3.26715e-19		3.11915e-05
	610.23	5351.69	0.243784		609	0.971	10.6905	89.3095		0.00217722		609	3.26178e-19		3.13242e-05
	611.231	5337.25	0.243126		610	0.971	10.6905	89.3095		0.00217135		610	3.25643e-19		3.12909e-05
	612.232	5329.89	0.242791		611	0.97092	10.6925	89.3075		0.00216831		611	3.2511e-19		3.12984e-05
	613.234	5285.45	0.240767		612	0.971	10.6905	89.3095		0.00215028		612	3.24579e-19		3.10889e-05
	614.235	5302.86	0.24156		613	0.97102	10.6901	89.3099		0.00215737		613	3.2405e-19		3.12424e-05
	615.236	5227.35	0.23812		614	0.97099	10.6908	89.3092		0.00212663		614	3.23522e-19		3.08475e-05
	616.238	5196.07	0.236695		615	0.97097	10.6913	89.3087		0.0021139		615	3.22996e-19		3.07127e-05
	617.239	5169.84	0.2355		616	0.9708	10.6955	89.3045		0.00210313		616	3.22472e-19		3.06059e-05
	618.241	5167.57	0.235397		617	0.97082	10.695	89.305		0.00210222		617	3.21949e-19		3.06423e-05
	619.242	5105.11	0.232552		618	0.97088	10.6935	89.3065		0.00207684		618	3.21428e-19		3.03215e-05
	620.243	5056.96	0.230359		619	0.97079	10.6957	89.3043		0.0020572		619	3.20909e-19		3.00834e-05
	621.245	4983.39	0.227007		620	0.97067	10.6987	89.3013		0.0020272		620	3.20391e-19		2.96926e-05
	622.246	4983.41	0.227008		621	0.97045	10.7041	89.2959		0.00202709		621	3.19875e-19		2.97388e-05
	623.247	4962.51	0.226056		622	0.97049	10.7031	89.2969		0.00201861		622	3.19361e-19		2.96621e-05
	624.249	4902.25	0.223311		623	0.97034	10.7068	89.2932		0.00199402		623	3.18848e-19		2.93478e-05
	625.25	4879.92	0.222294		624	0.97019	10.7105	89.2895		0.00198485		624	3.18337e-19		2.92598e-05
	626.251	4850.67	0.220962		625	0.97008	10.7132	89.2868		0.00197289		625	3.17828e-19		2.91302e-05
	627.253	4772.02	0.217379		626	0.9701	10.7127	89.2873		0.00194092		626	3.1732e-19		2.87039e-05
	628.254	4760.68	0.216862		627	0.97	10.7152	89.2848		0.00193625		627	3.16814e-19		2.86806e-05
	629.256	4651.73	0.211899		628	0.97001	10.7149	89.2851		0.00189194		628	3.1631e-19		2.8069e-05
	630.257	4644.74	0.211581		629	0.97011	10.7125	89.2875		0.00188915		629	3.15807e-19		2.80722e-05
	631.258	4629.12	0.210869		630	0.97015	10.7115	89.2885		0.00188282		630	3.15306e-19		2.80226e-05
	632.26	4581	0.208677		631	0.97019	10.7105	89.2895		0.00186327		631	3.14806e-19		2.77756e-05
	633.261	4570.19	0.208185		632	0.97003	10.7145	89.2855		0.00185879		632	3.14308e-19		2.77528e-05
	634.262	4535	0.206582		633	0.97013	10.712	89.288		0.00184453		633	3.13811e-19		2.75835e-05
	635.264	4517.17	0.20577		634	0.97008	10.7132	89.2868		0.00183725		634	3.13316e-19		2.7518e-05
	636.265	4496	0.204805		635	0.96988	10.7182	89.2818		0.00182854		635	3.12823e-19		2.74307e-05
	637.267	4512.87	0.205574		636	0.96983	10.7194	89.2806		0.00183537		636	3.12331e-19		2.75766e-05
	638.268	4564.43	0.207923		637	0.96981	10.7199	89.2801		0.00185634		637	3.11841e-19		2.79354e-05
	639.269	4510.32	0.205458		638	0.96973	10.7219	89.2781		0.00183429		638	3.11352e-19		2.76469e-05
	640.271	4513.76	0.205614		639	0.96974	10.7216	89.2784		0.00183569		639	3.10865e-19		2.77115e-05
	641.272	4539.3	0.206778		640	0.96964	10.7241	89.2759		0.00184603		640	3.10379e-19		2.79111e-05
	642.273	4489.42	0.204505		641	0.96947	10.7283	89.2717		0.00182565		641	3.09895e-19		2.76462e-05
	643.275	4469.46	0.203596		642	0.96944	10.729	89.271		0.00181752		642	3.09412e-19		2.7566e-05
	644.276	4390.48	0.199999		643	0.9694	10.73	89.27		0.00178539		643	3.08931e-19		2.71208e-05
	645.277	4405.52	0.200684		644	0.96914	10.7364	89.2636		0.00179138		644	3.08451e-19		2.72541e-05
	646.279	4323.12	0.19693		645	0.96889	10.7426	89.2574		0.00175775		645	3.07973e-19		2.6784e-05
	647.28	4248.36	0.193525		646	0.96876	10.7458	89.2542		0.00172729		646	3.07496e-19		2.63607e-05
	648.282	4207.24	0.191652		647	0.96873	10.7466	89.2534		0.00171056		647	3.07021e-19		2.61457e-05
	649.283	4154.78	0.189262		648	0.9686	10.7498	89.2502		0.00168917		648	3.06547e-19		2.58587e-05
	650.284	4147.83	0.188945		649	0.96853	10.7515	89.2485		0.00168631		649	3.06075e-19		2.58548e-05
	651.286	4145.93	0.188859		650	0.9684	10.7547	89.2453		0.00168547		650	3.05604e-19		2.58818e-05
	652.287	4080.71	0.185888		651	0.96826	10.7582	89.2418		0.0016589		651	3.05134e-19		2.55129e-05
	653.288	4089.75	0.186299		652	0.96834	10.7562	89.2438		0.00166261		652	3.04666e-19		2.56092e-05
	654.29	4089.95	0.186308		653	0.96827	10.758	89.242		0.00166265		653	3.042e-19		2.56492e-05
	655.291	4056.61	0.18479		654	0.96815	10.7609	89.2391		0.00164905		654	3.03735e-19		2.54783e-05
	656.293	4067.34	0.185279		655	0.96794	10.7661	89.2339		0.00165331		655	3.03271e-19		2.55833e-05
	657.294	4027.63	0.18347		656	0.96808	10.7627	89.2373		0.00163723		656	3.02809e-19		2.53731e-05
	658.295	4060.62	0.184973		657	0.96802	10.7642	89.2358		0.00165062		657	3.02348e-19		2.56196e-05
	659.297	4017.13	0.182991		658	0.96788	10.7676	89.2324		0.00163287		658	3.01888e-19		2.53827e-05
	660.298	3994.23	0.181948		659	0.96774	10.7711	89.2289		0.00162351		659	3.0143e-19		2.52754e-05
	661.299	3968.91	0.180795		660	0.96758	10.7751	89.2249		0.00161314		660	3.00973e-19		2.51522e-05
	662.301	3952.75	0.180059		661	0.96752	10.7766	89.2234		0.00160654		661	3.00518e-19		2.50873e-05
	663.302	3944.36	0.179677		662	0.96737	10.7803	89.2197		0.00160307		662	3.00064e-19		2.50709e-05
	664.303	3934.09	0.179209		663	0.96711	10.7867	89.2133		0.00159878		663	2.99612e-19		2.50415e-05
	665.305	3908.72	0.178053		664	0.96712	10.7865	89.2135		0.00158847		664	2.9916e-19		2.49177e-05
	666.306	3899.24	0.177621		665	0.96708	10.7875	89.2125		0.00158461		665	2.98711e-19		2.48944e-05
	667.308	3869.48	0.176265		666	0.96677	10.7952	89.2048		0.00157237		666	2.98262e-19		2.47394e-05
	668.309	3861.23	0.17589		667	0.96668	10.7974	89.2026		0.00156898		667	2.97815e-19		2.47231e-05
	669.31	3797.39	0.172982		668	0.96652	10.8014	89.1986		0.00154297		668	2.97369e-19		2.43497e-05
	670.312	3756.56	0.171122		669	0.96614	10.8109	89.1891		0.00152622		669	2.96924e-19		2.41214e-05
	671.313	3721.29	0.169515		670	0.96582	10.8188	89.1812		0.00151176		670	2.96481e-19		2.39285e-05
	672.314	3752.7	0.170946		671	0.96559	10.8246	89.1754		0.00152442		671	2.96039e-19		2.41649e-05
	673.316	3746.04	0.170643		672	0.96553	10.826	89.174		0.00152169		672	2.95599e-19		2.41576e-05
	674.317	3802.11	0.173197		673	0.96543	10.8285	89.1715		0.00154442		673	2.9516e-19		2.4555e-05
	675.319	3826.53	0.174309		674	0.96519	10.8345	89.1655		0.00155424		674	2.94722e-19		2.47478e-05
	676.32	3782.13	0.172287		675	0.96502	10.8388	89.1612		0.00153613		675	2.94285e-19		2.44957e-05
	677.321	3782.34	0.172296		676	0.96496	10.8403	89.1597		0.00153619		676	2.9385e-19		2.4533e-05
	678.323	3794.88	0.172867		677	0.96466	10.8478	89.1522		0.00154115		677	2.93416e-19		2.46486e-05
	679.324	3732.72	0.170036		678	0.96461	10.849	89.151		0.00151589		678	2.92983e-19		2.42804e-05
	680.325	3694.71	0.168304		679	0.96466	10.8478	89.1522		0.00150047		679	2.92552e-19		2.40689e-05
	681.327	3659.34	0.166693		680	0.96443	10.8535	89.1465		0.00148601		680	2.92121e-19		2.3872e-05
	682.328	3584.47	0.163283		681	0.96443	10.8535	89.1465		0.00145561		681	2.91692e-19		2.34181e-05
	683.329	3571.68	0.1627		682	0.96441	10.854	89.146		0.0014504		682	2.91265e-19		2.33686e-05
	684.331	3506.25	0.15972		683	0.96464	10.8483	89.1517		0.00142393		683	2.90838e-19		2.29757e-05
	685.332	3377.19	0.15384		684	0.96469	10.847	89.153		0.00137153		684	2.90413e-19		2.21627e-05
	686.334	3308.54	0.150713		685	0.96475	10.8455	89.1545		0.00134368		685	2.89989e-19		2.17443e-05
	687.335	3209.08	0.146183		686	0.9648	10.8443	89.1557		0.0013033		686	2.89566e-19		2.11217e-05
	688.336	3162.88	0.144078		687	0.96482	10.8438	89.1562		0.00128454		687	2.89145e-19		2.0848e-05
	689.338	3105.23	0.141452		688	0.96491	10.8415	89.1585		0.00126116		688	2.88725e-19		2.04984e-05
	690.339	2989.82	0.136195		689	0.96489	10.842	89.158		0.00121428		689	2.88305e-19		1.97651e-05
	691.34	2956.66	0.134684		690	0.96481	10.844	89.156		0.00120079		690	2.87888e-19		1.95738e-05
	692.342	2942.83	0.134054		691	0.96452	10.8513	89.1487		0.00119507		691	2.87471e-19		1.95089e-05
	693.343	2861.3	0.13034		692	0.96422	10.8588	89.1412		0.00116187		692	2.87056e-19		1.89942e-05
	694.345	2837.57	0.129259		693	0.96406	10.8628	89.1372		0.00115218		693	2.86641e-19		1.88631e-05
	695.346	2833.89	0.129092		694	0.96374	10.8708	89.1292		0.00115058		694	2.86228e-19		1.88641e-05
	696.347	2812.55	0.128119		695	0.96357	10.875	89.125		0.00114186		695	2.85817e-19		1.87482e-05
	697.349	2827.44	0.128798		696	0.96324	10.8833	89.1167		0.0011478		696	2.85406e-19		1.88728e-05
	698.35	2847.32	0.129703		697	0.96286	10.8928	89.1072		0.00115575		697	2.84996e-19		1.90308e-05
	699.351	2870	0.130737		698	0.96273	10.8961	89.1039		0.00116492		698	2.84588e-19		1.92092e-05
	700.353	2909.67	0.132543		699	0.96256	10.9003	89.0997		0.00118096		699	2.84181e-19		1.95016e-05
	701.354	2946.92	0.13424		700	0.96237	10.9051	89.0949		0.00119601		700	2.83775e-19		1.97785e-05
	702.355	2995.2	0.13644		701	0.9621	10.9119	89.0881		0.00121552		701	2.8337e-19		2.01297e-05
	703.357	3044.8	0.138699		702	0.96179	10.9197	89.0803		0.00123554		702	2.82966e-19		2.04905e-05
	704.358	3021.71	0.137647		703	0.96169	10.9222	89.0778		0.00122613		703	2.82564e-19		2.03634e-05
	705.36	3053.82	0.13911		704	0.96164	10.9235	89.0765		0.00123914		704	2.82163e-19		2.06088e-05
	706.361	3070.02	0.139848		705	0.96138	10.93	89.07		0.00124563		705	2.81762e-19		2.07461e-05
	707.362	3030.39	0.138043		706	0.96109	10.9373	89.0627		0.00122945		706	2.81363e-19		2.05056e-05
	708.364	3003.74	0.136829		707	0.96098	10.9401	89.0599		0.0012186		707	2.80965e-19		2.03535e-05
	709.365	2922.3	0.133119		708	0.96073	10.9464	89.0536		0.00118547		708	2.80568e-19		1.98282e-05
	710.366	2893.16	0.131791		709	0.96058	10.9501	89.0499		0.0011736		709	2.80173e-19		1.96574e-05
	711.368	2836.25	0.129199		710	0.96048	10.9527	89.0473		0.00115048		710	2.79778e-19		1.92974e-05
	712.369	2793.03	0.12723		711	0.96009	10.9625	89.0375		0.00113283		711	2.79385e-19		1.9028e-05
	713.371	2752.06	0.125364		712	0.96	10.9648	89.0352		0.00111618		712	2.78992e-19		1.87747e-05
	714.372	2725.49	0.124154		713	0.95981	10.9696	89.0304		0.00110535		713	2.78601e-19		1.86186e-05
	715.373	2676.23	0.12191		714	0.95959	10.9751	89.0249		0.0010853		714	2.78211e-19		1.83066e-05
	716.375	2625.36	0.119592		715	0.95952	10.9769	89.0231		0.00106465		715	2.77822e-19		1.79834e-05
	717.376	2603.26	0.118586		716	0.95941	10.9797	89.0203		0.00105566		716	2.77434e-19		1.78564e-05
	718.377	2603.64	0.118603		717	0.95928	10.983	89.017		0.00105577		717	2.77047e-19		1.78833e-05
	719.379	2606.31	0.118725		718	0.95909	10.9878	89.0122		0.00105679		718	2.76661e-19		1.79256e-05
	720.38	2593.36	0.118135		719	0.95886	10.9936	89.0064		0.00105147		719	2.76276e-19		1.78602e-05
	721.381	2609.31	0.118861		720	0.95864	10.9992	89.0008		0.00105787		720	2.75892e-19		1.79939e-05
	722.383	2678.86	0.122029		721	0.95842	11.0047	88.9953		0.001086		721	2.7551e-19		1.84981e-05
	723.384	2689.28	0.122504		722	0.95794	11.0169	88.9831		0.00109008		722	2.75128e-19		1.85932e-05
	724.386	2734.17	0.124549		723	0.95761	11.0253	88.9747		0.00110817		723	2.74748e-19		1.8928e-05
	725.387	2693.49	0.122696		724	0.95719	11.036	88.964		0.00109155		724	2.74368e-19		1.867e-05
	726.388	2684.96	0.122307		725	0.95671	11.0482	88.9518		0.00108795		725	2.7399e-19		1.8634e-05
	727.39	2687.95	0.122444		726	0.95648	11.054	88.946		0.00108909		726	2.73612e-19		1.86792e-05
	728.391	2657.45	0.121054		727	0.95634	11.0576	88.9424		0.00107669		727	2.73236e-19		1.84919e-05
	729.392	2585.18	0.117762		728	0.95613	11.0629	88.9371		0.00104734		728	2.72861e-19		1.80127e-05
	730.394	2531.62	0.115322		729	0.9558	11.0713	88.9287		0.00102555		729	2.72486e-19		1.76621e-05
	731.395	2536.21	0.115531		730	0.95554	11.078	88.922		0.00102733		730	2.72113e-19		1.7717e-05
	732.397	2519.65	0.114777		731	0.95541	11.0813	88.9187		0.00102058		731	2.71741e-19		1.76249e-05
	733.398	2487.21	0.113299		732	0.9553	11.0841	88.9159		0.00100741		732	2.7137e-19		1.74212e-05
	734.399	2467.92	0.112421		733	0.95524	11.0856	88.9144		0.000999583		733	2.70999e-19		1.73094e-05
	735.401	2479.86	0.112964		734	0.95505	11.0905	88.9095		0.00100436		734	2.7063e-19		1.74159e-05
	736.402	2413.86	0.109958		735	0.95497	11.0925	88.9075		0.000977608		735	2.70262e-19		1.69751e-05
	737.403	2392.29	0.108976		736	0.95489	11.0946	88.9054		0.000968852		736	2.69895e-19		1.68459e-05
	738.405	2376.06	0.108236		737	0.95477	11.0976	88.9024		0.000962244		737	2.69528e-19		1.67537e-05
	739.406	2350.03	0.10705		738	0.95458	11.1025	88.8975		0.00095165		738	2.69163e-19		1.65918e-05
	740.407	2336.67	0.106442		739	0.95423	11.1114	88.8886		0.000946146		739	2.68799e-19		1.65182e-05
	741.409	2311.88	0.105313		740	0.95405	11.116	88.884		0.000936062		740	2.68436e-19		1.63642e-05
	742.41	2291.69	0.104393		741	0.95347	11.1309	88.8691		0.00092773		741	2.68074e-19		1.62405e-05
	743.412	2259.49	0.102926		742	0.95332	11.1347	88.8653		0.000914653		742	2.67712e-19		1.60332e-05
	744.413	2295.07	0.104547		743	0.9533	11.1353	88.8647		0.000929054		743	2.67352e-19		1.63076e-05
	745.414	2268.42	0.103333		744	0.95319	11.1381	88.8619		0.000918234		744	2.66993e-19		1.61393e-05
	746.416	2254.29	0.102689		745	0.95253	11.155	88.845		0.000912344		745	2.66634e-19		1.60574e-05
	747.417	2201.41	0.10028		746	0.9525	11.1558	88.8442		0.000890932		746	2.66277e-19		1.57016e-05
	748.418	2164.24	0.0985871		747	0.95209	11.1663	88.8337		0.000875785		747	2.6592e-19		1.54553e-05
	749.42	2138.25	0.0974033		748	0.95205	11.1673	88.8327		0.000865259		748	2.65565e-19		1.529e-05
	750.421	2132.63	0.0971474		749	0.95175	11.1751	88.8249		0.000862911		749	2.6521e-19		1.52689e-05
	751.423	2162.94	0.0985279		750	0.95149	11.1818	88.8182		0.000875108		750	2.64857e-19		1.55054e-05
	752.424	2140.73	0.0975163		751	0.95185	11.1725	88.8275		0.000866213		751	2.64504e-19		1.53682e-05
	753.425	2260.4	0.102967		752	0.95194	11.1702	88.8298		0.000914657		752	2.64152e-19		1.62493e-05
	754.427	2433.42	0.110849		753	0.95197	11.1694	88.8306		0.000984677		753	2.63801e-19		1.75165e-05
	755.428	2629	0.119758		754	0.95169	11.1766	88.8234		0.00106373		754	2.63452e-19		1.8948e-05
	756.429	2688.26	0.122458		755	0.95141	11.1838	88.8162		0.00108762		755	2.63103e-19		1.93992e-05
	757.431	2681.76	0.122162		756	0.95131	11.1864	88.8136		0.00108496		756	2.62755e-19		1.93774e-05
	758.432	2641.58	0.120332		757	0.95099	11.1946	88.8054		0.00106861		757	2.62408e-19		1.91106e-05
	759.433	2506.49	0.114178		758	0.95054	11.2062	88.7938		0.00101383		758	2.62061e-19		1.81548e-05
	760.435	2314.2	0.105418		759	0.95036	11.2109	88.7891		0.000935998		759	2.61716e-19		1.67833e-05
	761.436	2070.08	0.0942978		760	0.95014	11.2166	88.7834		0.000837208		760	2.61372e-19		1.50316e-05
	762.438	1924.19	0.0876522		761	0.95012	11.2171	88.7829		0.000778202		761	2.61028e-19		1.39906e-05
	763.439	1850.51	0.0842959		762	0.94987	11.2235	88.7765		0.000748349		762	2.60686e-19		1.34716e-05
	764.44	1790.52	0.0815634		763	0.94969	11.2282	88.7718		0.000724053		763	2.60344e-19		1.30513e-05
	765.442	1754.53	0.0799236		764	0.94959	11.2308	88.7692		0.000709475		764	2.60003e-19		1.28053e-05
	766.443	1708.58	0.0778307		765	0.94944	11.2347	88.7653		0.000690867		765	2.59663e-19		1.24858e-05
	767.444	1668.84	0.0760201		766	0.94903	11.2453	88.7547		0.000674714		766	2.59324e-19		1.22098e-05
	768.446	1670.17	0.0760808		767	0.94876	11.2523	88.7477		0.0006752		767	2.58986e-19		1.22345e-05
	769.447	1669.22	0.0760378		768	0.94832	11.2637	88.7363		0.000674732		768	2.58649e-19		1.2242e-05
	770.448	1631.29	0.07431		769	0.94801	11.2717	88.7283		0.00065934		769	2.58313e-19		1.19783e-05
	771.45	1636.26	0.0745362		770	0.94758	11.2829	88.7171		0.000661264		770	2.57977e-19		1.20289e-05
	772.451	1605.83	0.07315		771	0.94765	11.2811	88.7189		0.000648979		771	2.57643e-19		1.18207e-05
	773.453	1650.29	0.0751752		772	0.94775	11.2785	88.7215		0.000666966		772	2.57309e-19		1.21641e-05
	774.454	1619.91	0.0737914		773	0.9476	11.2824	88.7176		0.00065466		773	2.56976e-19		1.19551e-05
	775.455	1602.6	0.073003		774	0.94755	11.2837	88.7163		0.000647656		774	2.56644e-19		1.18425e-05
	776.457	1608.75	0.0732829		775	0.94734	11.2891	88.7109		0.000650099		775	2.56313e-19		1.19026e-05
	777.458	1573.4	0.0716725		776	0.94754	11.2839	88.7161		0.000635851		776	2.55983e-19		1.16567e-05
	778.459	1609.46	0.0733152		777	0.94752	11.2844	88.7156		0.00065042		777	2.55653e-19		1.19392e-05
	779.461	1654.13	0.07535		778	0.94724	11.2917	88.7083		0.000668417		778	2.55325e-19		1.22853e-05
	780.462	1674.1	0.0762597		779	0.94697	11.2987	88.7013		0.000676433		779	2.54997e-19		1.24486e-05
	781.464	1715.26	0.0781348		780	0.94732	11.2896	88.7104		0.000693136		780	2.5467e-19		1.27724e-05
	782.465	1744.92	0.0794859		781	0.94708	11.2959	88.7041		0.000705072		781	2.54344e-19		1.3009e-05
	783.466	1717.65	0.0782438		782	0.9469	11.3006	88.6994		0.000694018		782	2.54019e-19		1.28214e-05
	784.468	1677.01	0.0763925		783	0.94689	11.3008	88.6992		0.000677595		783	2.53694e-19		1.25341e-05
	785.469	1675.56	0.0763266		784	0.94669	11.306	88.694		0.000676971		784	2.53371e-19		1.25385e-05
	786.47	1623.27	0.0739447		785	0.9463	11.3162	88.6838		0.00065577		785	2.53048e-19		1.21613e-05
	787.472	1633.31	0.0744017		786	0.94604	11.323	88.677		0.000659772		786	2.52726e-19		1.22511e-05
	788.473	1601.14	0.0729363		787	0.94605	11.3227	88.6773		0.000646779		787	2.52405e-19		1.20251e-05
	789.474	1604.26	0.0730786		788	0.94592	11.3261	88.6739		0.000648017		788	2.52084e-19		1.20635e-05
	790.476	1631.38	0.0743139		789	0.94581	11.329	88.671		0.000658949		789	2.51765e-19		1.22825e-05
	791.477	1608.65	0.0732786		790	0.9455	11.337	88.663		0.00064971		790	2.51446e-19		1.21257e-05
	792.479	1624.76	0.0740126		791	0.94513	11.3467	88.6533		0.000656146		791	2.51128e-19		1.22613e-05
	793.48	1590.83	0.0724669		792	0.94487	11.3535	88.6465		0.000642394		792	2.50811e-19		1.20195e-05
	794.481	1570.77	0.0715529		793	0.94495	11.3514	88.6486		0.000634306		793	2.50495e-19		1.18831e-05
	795.483	1555	0.0708346		794	0.94463	11.3598	88.6402		0.000627879		794	2.50179e-19		1.17776e-05
	796.484	1562.59	0.0711805		795	0.94413	11.3729	88.6271		0.000630852		795	2.49865e-19		1.18482e-05
	797.485	1553.46	0.0707642		796	0.94439	11.3661	88.6339		0.000627211		796	2.49551e-19		1.17947e-05
	798.487	1534.87	0.0699177		797	0.9442	11.371	88.629		0.000619673		797	2.49238e-19		1.16676e-05
	799.488	1556.07	0.0708833		798	0.94411	11.3734	88.6266		0.000628214		798	2.48925e-19		1.18432e-05
	800.49	1570.31	0.0715322		799	0.94388	11.3794	88.6206		0.000633923		799	2.48614e-19		1.19658e-05
	801.491	1560.23	0.0710728		800	0.94348	11.3899	88.6101		0.000629777		800	2.48303e-19		1.19024e-05
	802.492	1555.17	0.0708425		801	0.94348	11.3899	88.6101		0.000627736		801	2.47993e-19		1.18787e-05
	803.494	1582.1	0.0720693		802	0.94295	11.4038	88.5962		0.000638506		802	2.47684e-19		1.20976e-05
	804.495	1579.5	0.0719507		803	0.94251	11.4154	88.5846		0.000637373		803	2.47375e-19		1.20912e-05
	805.496	1567.37	0.071398		804	0.94265	11.4117	88.5883		0.000632503		804	2.47068e-19		1.20137e-05
	806.498	1561.93	0.0711503		805	0.9422	11.4235	88.5765		0.000630224		805	2.46761e-19		1.19853e-05
	807.499	1569.51	0.0714957		806	0.9423	11.4209	88.5791		0.000633302		806	2.46455e-19		1.20588e-05
	808.5	1608.49	0.0732714		807	0.94233	11.4201	88.5799		0.000649037		807	2.46149e-19		1.23738e-05
	809.502	1677.58	0.0764182		808	0.94245	11.4169	88.5831		0.000676936		808	2.45845e-19		1.29217e-05
	810.503	1752.68	0.0798393		809	0.94263	11.4122	88.5878		0.000707279		809	2.45541e-19		1.35176e-05
	811.505	2017.84	0.0919181		810	0.94243	11.4175	88.5825		0.000814234		810	2.45238e-19		1.55809e-05
	812.506	2587.32	0.11786		811	0.94248	11.4162	88.5838		0.00104405		811	2.44935e-19		2.00032e-05
	813.507	3374.83	0.153733		812	0.94244	11.4172	88.5828		0.00136181		812	2.44634e-19		2.61235e-05
	814.509	4065.08	0.185176		813	0.94229	11.4212	88.5788		0.00164026		813	2.44333e-19		3.15038e-05
	815.51	4434.51	0.202004		814	0.94211	11.4259	88.5741		0.00178923		814	2.44033e-19		3.44073e-05
	816.511	4661.7	0.212354		815	0.94205	11.4275	88.5725		0.00188087		815	2.43733e-19		3.62139e-05
	817.513	4891.27	0.222811		816	0.94217	11.4243	88.5757		0.00197356		816	2.43434e-19		3.80453e-05
	818.514	4922.54	0.224235		817	0.94202	11.4283	88.5717		0.00198609		817	2.43136e-19		3.83337e-05
	819.516	4424.91	0.201567		818	0.94183	11.4333	88.5667		0.00178521		818	2.42839e-19		3.44987e-05
	820.517	3791.61	0.172719		819	0.94193	11.4306	88.5694		0.00152976		819	2.42543e-19		2.95982e-05
	821.518	3341.13	0.152198		820	0.94209	11.4264	88.5736		0.00134807		820	2.42247e-19		2.61147e-05
	822.52	3018.18	0.137487		821	0.94175	11.4354	88.5646		0.00121765		821	2.41952e-19		2.36169e-05
	823.521	2758.88	0.125674		822	0.94203	11.428	88.572		0.00111312		822	2.41658e-19		2.1616e-05
	824.522	2560.96	0.116659		823	0.94212	11.4256	88.5744		0.0010333		823	2.41364e-19		2.00902e-05
	825.524	2428.44	0.110622		824	0.9422	11.4235	88.5765		0.000979852		824	2.41071e-19		1.90742e-05
	826.525	2382.31	0.108521		825	0.94193	11.4306	88.5694		0.00096116		825	2.40779e-19		1.87331e-05
	827.526	2318.64	0.105621		826	0.9418	11.434	88.566		0.000935439		826	2.40487e-19		1.82539e-05
	828.528	2258.68	0.102889		827	0.9419	11.4314	88.5686		0.000911274		827	2.40196e-19		1.78038e-05
	829.529	2127.24	0.0969018		828	0.9417	11.4367	88.5633		0.000858194		828	2.39906e-19		1.67871e-05
	830.531	2012.05	0.0916547		829	0.94112	11.452	88.548		0.000811584		829	2.39617e-19		1.58945e-05
	831.532	1775.13	0.0808623		830	0.94103	11.4543	88.5457		0.000716001		830	2.39328e-19		1.40395e-05
	832.533	1639.36	0.0746775		831	0.9409	11.4578	88.5422		0.000661211		831	2.3904e-19		1.29808e-05
	833.535	1567.27	0.0713933		832	0.941	11.4551	88.5449		0.000632151		832	2.38753e-19		1.24252e-05
	834.536	1517.33	0.0691185		833	0.9407	11.463	88.537		0.000611954		833	2.38466e-19		1.20427e-05
	835.537	1435.62	0.0653965		834	0.94075	11.4617	88.5383		0.000579009		834	2.3818e-19		1.1408e-05
	836.539	1361.38	0.0620148		835	0.94098	11.4557	88.5443		0.000549106		835	2.37895e-19		1.08318e-05
	837.54	1231.58	0.0561017		836	0.94131	11.447	88.553		0.000496798		836	2.37611e-19		9.81172e-06
	838.542	1142.28	0.0520339		837	0.94082	11.4599	88.5401		0.000460709		837	2.37327e-19		9.10985e-06
	839.543	1111.28	0.0506217		838	0.94103	11.4543	88.5457		0.000448233		838	2.37044e-19		8.87376e-06
	840.544	1065.21	0.0485234		839	0.94119	11.4501	88.5499		0.000429674		839	2.36761e-19		8.51648e-06
	841.546	1043.35	0.0475275		840	0.94207	11.4269	88.5731		0.000420965		840	2.36479e-19		8.35382e-06
	842.547	1033.44	0.0470761		841	0.94182	11.4335	88.5665		0.000416937		841	2.36198e-19		8.28372e-06
	843.548	1023.44	0.0466205		842	0.94205	11.4275	88.5725		0.00041293		842	2.35917e-19		8.21386e-06
	844.55	995.331	0.0453401		843	0.94248	11.4162	88.5838		0.00040164		843	2.35638e-19		7.99878e-06
	845.551	1013.67	0.0461753		844	0.94326	11.3957	88.6043		0.000409133		844	2.35358e-19		8.15768e-06
	846.552	981.134	0.0446934		845	0.94407	11.3744	88.6256		0.000396098		845	2.3508e-19		7.90712e-06
	847.554	999.283	0.0455201		846	0.94464	11.3595	88.6405		0.000403492		846	2.34802e-19		8.06427e-06
	848.555	1014.82	0.0462278		847	0.94475	11.3566	88.6434		0.000409779		847	2.34525e-19		8.1996e-06
	849.557	996.106	0.0453754		848	0.94455	11.3619	88.6381		0.000402199		848	2.34248e-19		8.05742e-06
	850.558	1005.63	0.0458095		849	0.94479	11.3556	88.6444		0.000406075		849	2.33972e-19		8.14467e-06
	851.559	1000.6	0.0455802		850	0.94469	11.3582	88.6418		0.000404031		850	2.33697e-19		8.11321e-06
	852.561	1003.85	0.0457281		851	1.00644	9.85281	90.1472		0.000412226		851	2.33422e-19		8.28752e-06
	853.562	1028.04	0.0468299		852	0.93878	11.5138	88.4862		0.00041438		852	2.33148e-19		8.34061e-06
	854.563	1039.16	0.0473366		853	0.92205	11.966	88.034		0.000416723		853	2.32875e-19		8.39761e-06
	855.565	1063.43	0.0484423		854	1.01016	9.76877	90.2312		0.000437101		854	2.32602e-19		8.81859e-06
	856.566	1076.08	0.0490186		855	1.03068	9.31794	90.6821		0.000444511		855	2.3233e-19		8.97858e-06
	857.568	1108.09	0.0504767		856	1.04457	9.02464	90.9754		0.000459214		856	2.32059e-19		9.28641e-06
	858.569	1094.48	0.0498566		857	0.98802	10.2797	89.7203		0.000447315		857	2.31788e-19		9.05636e-06
	859.57	1112.01	0.0506551		858	0.98042	10.4612	89.5388		0.00045356		858	2.31518e-19		9.19351e-06
	860.572	1123.61	0.0511834		859	1.04634	8.98794	91.0121		0.00046583		859	2.31249e-19		9.45323e-06
	861.573	1138.19	0.0518478		860	1.0574	8.76193	91.2381		0.00047305		860	2.3098e-19		9.61091e-06
	862.574	1129.95	0.0514721		861	1.02467	9.44778	90.5522		0.000466092		861	2.30711e-19		9.48056e-06
	863.576	1167.05	0.0531623		862	0.92265	11.9495	88.0505		0.000468097		862	2.30444e-19		9.5324e-06
	864.577	1194.4	0.0544082		863	0.96841	10.7545	89.2455		0.000485569		863	2.30177e-19		9.89967e-06
	865.578	1211.11	0.0551694		864	0.96295	10.8906	89.1094		0.000491611		864	2.2991e-19		1.00345e-05
	866.58	1231.9	0.0561165		865	0.8794	13.2008	86.7992		0.000487087		865	2.29644e-19		9.95363e-06
	867.581	1319.65	0.0601139		866	0.87532	13.3254	86.6746		0.000521035		866	2.29379e-19		1.06597e-05
	868.583	1336.99	0.0609035		867	0.93721	11.5555	88.4445		0.000538658		867	2.29115e-19		1.10329e-05
	869.584	1450.63	0.0660803		868	0.86768	13.5619	86.4381		0.000571186		868	2.28851e-19		1.17127e-05
	870.585	1651.62	0.0752359		869	0.8716	13.44	86.56		0.000651242		869	2.28587e-19		1.33697e-05
	871.587	1937.93	0.0882779		870	0.84911	14.1544	85.8456		0.000757828		870	2.28325e-19		1.55757e-05
	872.588	2285.35	0.104104		871	0.89999	12.5895	87.4105		0.00090998		871	2.28063e-19		1.87245e-05
	873.589	2501.43	0.113947		872	0.97322	10.636	89.364		0.00101828		872	2.27801e-19		2.09769e-05
	874.591	2651.35	0.120776		873	0.9216	11.9784	88.0216		0.00106309		873	2.2754e-19		2.19252e-05
	875.592	2703.55	0.123154		874	0.86876	13.5282	86.4718		0.00106494		874	2.2728e-19		2.19884e-05
	876.594	2651.78	0.120796		875	0.8598	13.8102	86.1898		0.00104114		875	2.2702e-19		2.15217e-05
	877.595	2414.25	0.109976		876	0.83588	14.5922	85.4078		0.000939278		876	2.26761e-19		1.94383e-05
	878.596	2145.87	0.0977505		877	0.91115	12.2702	87.7298		0.000857564		877	2.26502e-19		1.77675e-05
	879.598	1890.68	0.0861259		878	0.79778	15.9302	84.0698		0.000724059		878	2.26244e-19		1.50185e-05
	880.599	1631.18	0.0743048		879	0.81515	15.3056	84.6944		0.00062932		879	2.25987e-19		1.30683e-05
	881.6	1495.66	0.0681316		880	0.87	13.4896	86.5104		0.000589409		880	2.2573e-19		1.22535e-05
	882.602	1415.99	0.0645021		881	0.96526	10.8328	89.1672		0.000575147		881	2.25474e-19		1.19706e-05
	883.603	1424.72	0.0649001		882	0.97482	10.5969	89.4031		0.000580227		882	2.25218e-19		1.209e-05
	884.604	1486.96	0.0677354		883	0.95868	10.9982	89.0018		0.000602857		883	2.24963e-19		1.25758e-05
	885.606	1616.62	0.0736415		884	0.97586	10.5716	89.4284		0.000658564		884	2.24709e-19		1.37534e-05
	886.607	1710.82	0.0779325		885	1.01752	9.60462	90.3954		0.000704474		885	2.24455e-19		1.47288e-05
	887.609	1751.81	0.0797996		886	0.95224	11.1625	88.8375		0.00070892		886	2.24201e-19		1.48385e-05
	888.61	1736.59	0.0791066		887	0.88996	12.8837	87.1163		0.000689147		887	2.23949e-19		1.44409e-05
	889.611	1739.21	0.079226		888	0.89358	12.7767	87.2233		0.000691035		888	2.23696e-19		1.44968e-05
	890.613	1646.21	0.0749894		889	0.86718	13.5775	86.4225		0.000648077		889	2.23445e-19		1.36109e-05
	891.614	1516.31	0.069072		890	0.87438	13.3543	86.6457		0.00059848		890	2.23194e-19		1.25834e-05
	892.615	1358.61	0.0618885		891	0.92933	11.7671	88.2329		0.00054606		891	2.22943e-19		1.14942e-05
	893.617	1359.19	0.0619148		892	0.94695	11.2993	88.7007		0.000549189		892	2.22693e-19		1.1573e-05
	894.618	1459.72	0.0664944		893	0.99034	10.2249	89.7751		0.000596954		893	2.22444e-19		1.25937e-05
	895.62	1541.45	0.0702173		894	1.00746	9.82969	90.1703		0.000633152		894	2.22195e-19		1.33723e-05
	896.621	1607.56	0.0732289		895	0.98191	10.4253	89.5747		0.000655946		895	2.21947e-19		1.38692e-05
	897.622	1561.09	0.0711119		896	0.97477	10.5981	89.4019		0.000635753		896	2.21699e-19		1.34572e-05
	898.624	1547.2	0.0704791		897	0.91685	12.1102	87.8898		0.00061944		897	2.21452e-19		1.31266e-05
	899.625	1513.19	0.0689299		898	0.92079	12.0008	87.9992		0.000606578		898	2.21205e-19		1.28683e-05
	900.626	1348.91	0.0614466		899	0.97142	10.6802	89.3198		0.000548839		899	2.20959e-19		1.16564e-05
	901.628	1180.45	0.053773		900	0.93939	11.4977	88.5023		0.000475903		900	2.20714e-19		1.01186e-05
	902.629	1084.08	0.049383		901	0.95289	11.1458	88.8542		0.000438789		901	2.20469e-19		9.33984e-06
	903.63	1080.87	0.0492368		902	1.02375	9.46782	90.5322		0.000445751		902	2.20224e-19		9.49857e-06
	904.632	1133.62	0.0516393		903	1.03896	9.14197	90.858		0.000469185		903	2.19981e-19		1.0009e-05
	905.633	1250.24	0.0569519		904	1.10036	7.9367	92.0633		0.000524318		904	2.19737e-19		1.11975e-05
	906.635	1409.08	0.0641876		905	1.05961	8.71746	91.2825		0.00058592		905	2.19494e-19		1.2527e-05
	907.636	1557.09	0.0709298		906	1.01975	9.55542	90.4446		0.000641522		906	2.19252e-19		1.37309e-05
	908.637	1585.65	0.0722309		907	1.03503	9.22508	90.7749		0.000655676		907	2.1901e-19		1.40493e-05
	909.639	1643.94	0.0748862		908	1.0281	9.37346	90.6265		0.000678668		908	2.18769e-19		1.4558e-05
	910.64	1629.67	0.0742361		909	0.96669	10.7972	89.2028		0.000662207		909	2.18529e-19		1.42206e-05
	911.641	1523.84	0.0694152		910	0.92912	11.7728	88.2272		0.000612431		910	2.18288e-19		1.31661e-05
	912.643	1383.74	0.0630332		911	0.91679	12.1118	87.8882		0.000553987		911	2.18049e-19		1.19228e-05
	913.644	1215.3	0.0553602		912	0.95751	11.0278	88.9722		0.000492552		912	2.1781e-19		1.06122e-05
	914.646	1111.67	0.0506395		913	0.92602	11.8571	88.1429		0.000446351		913	2.17571e-19		9.62735e-06
	915.647	1037.06	0.0472409		914	0.83058	14.7713	85.2287		0.000402628		914	2.17333e-19		8.69379e-06
	916.648	981.709	0.0447196		915	0.84107	14.4188	85.5812		0.000382715		915	2.17096e-19		8.27287e-06
	917.65	952.278	0.0433789		916	0.86928	13.512	86.488		0.000375176		916	2.16859e-19		8.11875e-06
	918.651	924.438	0.0421107		917	0.87714	13.2697	86.7303		0.000365228		917	2.16622e-19		7.91211e-06
	919.652	874.706	0.0398453		918	0.86258	13.7221	86.2779		0.000343777		918	2.16386e-19		7.45553e-06
	920.654	867.288	0.0395074		919	0.88271	13.1006	86.8994		0.000343317		919	2.16151e-19		7.45366e-06
	921.655	883.939	0.0402659		920	0.90644	12.4039	87.5961		0.000352713		920	2.15916e-19		7.666e-06
	922.656	871.858	0.0397156		921	0.95889	10.9928	89.0072		0.000353497		921	2.15681e-19		7.69139e-06
	923.658	882.511	0.0402008		922	0.96938	10.7305	89.2695		0.000358871		922	2.15447e-19		7.81679e-06
	924.659	873.77	0.0398027		923	0.94831	11.2639	88.7361		0.000353193		923	2.15214e-19		7.70146e-06
	925.661	877.043	0.0399517		924	0.9462	11.3188	88.6812		0.000354297		924	2.14981e-19		7.7339e-06
	926.662	886.2	0.0403689		925	0.92094	11.9967	88.0033		0.00035526		925	2.14749e-19		7.76331e-06
	927.663	910.956	0.0414966		926	0.93672	11.5686	88.4314		0.00036696		926	2.14517e-19		8.02767e-06
	928.665	948.65	0.0432137		927	0.91914	12.0465	87.9535		0.000380079		927	2.14285e-19		8.32364e-06
	929.666	953.315	0.0434261		928	0.91116	12.2699	87.7301		0.000380978		928	2.14054e-19		8.35232e-06
	930.667	989.31	0.0450658		929	0.9308	11.7274	88.2726		0.000397808		929	2.13824e-19		8.73068e-06
	931.669	1016.29	0.046295		930	0.97333	10.6333	89.3667		0.000413723		930	2.13594e-19		9.08974e-06
	932.67	999.901	0.0455483		931	0.97015	10.7115	89.2885		0.000406694		931	2.13365e-19		8.94492e-06
	933.672	990.057	0.0450998		932	0.99998	10.0005	89.9995		0.000405896		932	2.13136e-19		8.93697e-06
	934.673	975.982	0.0444587		933	1.02787	9.37843	90.6216		0.000402892		933	2.12907e-19		8.88033e-06
	935.674	960.409	0.0437493		934	0.94899	11.2463	88.7537		0.000388291		934	2.12679e-19		8.56769e-06
	936.676	944.74	0.0430355		935	0.92202	11.9669	88.0331		0.000378855		935	2.12452e-19		8.36843e-06
	937.677	929.042	0.0423205		936	0.87566	13.315	86.685		0.000366855		936	2.12225e-19		8.11203e-06
	938.678	925.265	0.0421484		937	0.85443	13.982	86.018		0.000362552		937	2.11998e-19		8.02544e-06
	939.68	921.457	0.0419749		938	0.83674	14.5633	85.4367		0.00035862		938	2.11772e-19		7.94688e-06
	940.681	922.812	0.0420367		939	0.82822	14.8518	85.1482		0.000357934		939	2.11547e-19		7.94014e-06
	941.682	919	0.041863		940	0.86855	13.5347	86.4653		0.00036197		940	2.11322e-19		8.03821e-06
	942.684	903.566	0.0411599		941	0.89109	12.8502	87.1498		0.000358708		941	2.11097e-19		7.97425e-06
	943.685	914.083	0.041639		942	0.90498	12.4457	87.5543		0.000364568		942	2.10873e-19		8.11312e-06
	944.687	893.734	0.0407121		943	0.90047	12.5756	87.4244		0.000355923		943	2.1065e-19		7.92915e-06
	945.688	874.037	0.0398148		944	0.9617	10.9219	89.0781		0.000354663		944	2.10426e-19		7.90946e-06
	946.689	836.827	0.0381198		945	1.01519	9.65628	90.3437		0.000344389		945	2.10204e-19		7.68847e-06
	947.691	827.844	0.0377106		946	0.98765	10.2885	89.7115		0.000338308		946	2.09981e-19		7.56071e-06
	948.692	798.807	0.0363879		947	0.98974	10.2391	89.7609		0.000326621		947	2.0976e-19		7.30724e-06
	949.693	771.695	0.0351529		948	0.95698	11.0413	88.9587		0.000312715		948	2.09538e-19		7.00353e-06
	950.695	773.24	0.0352232		949	0.9599	10.9673	89.0327		0.000313602		949	2.09318e-19		7.03079e-06
	951.696	761.564	0.0346914		950	0.92694	11.8321	88.1679		0.000305867		950	2.09097e-19		6.8646e-06
	952.698	731.032	0.0333005		951	0.89763	12.6581	87.3419		0.000290853		951	2.08877e-19		6.53452e-06
	953.699	736.396	0.0335449		952	0.88005	13.181	86.819		0.000291233		952	2.08658e-19		6.54993e-06
	954.7	746.03	0.0339838		953	0.86572	13.6232	86.3768		0.000293541		953	2.08439e-19		6.60877e-06
	955.702	734.879	0.0334758		954	0.84448	14.3061	85.6939		0.000286867		954	2.08221e-19		6.4653e-06
	956.703	751.743	0.034244		955	0.85112	14.089	85.911		0.000294194		955	2.08003e-19		6.63737e-06
	957.704	734.73	0.033469		956	0.81507	15.3084	84.6916		0.000283454		956	2.07785e-19		6.40177e-06
	958.706	749.393	0.0341369		957	0.80677	15.6038	84.3962		0.000288103		957	2.07568e-19		6.51356e-06
	959.707	743.147	0.0338524		958	0.82834	14.8477	85.1523		0.000288261		958	2.07351e-19		6.52395e-06
	960.708	743.051	0.033848		959	0.8163	15.2651	84.7349		0.000286811		959	2.07135e-19		6.49791e-06
	961.71	746.427	0.0340018		960	0.85602	13.9309	86.0691		0.000292651		960	2.06919e-19		6.63712e-06
	962.711	764.727	0.0348355		961	0.93076	11.7284	88.2716		0.000307498		961	2.06704e-19		6.98112e-06
	963.713	754.348	0.0343626		962	0.93978	11.4874	88.5126		0.000304153		962	2.06489e-19		6.91236e-06
	964.714	752.951	0.034299		963	0.9961	10.0902	89.9098		0.000308382		963	2.06275e-19		7.01575e-06
	965.715	750.235	0.0341753		964	0.97331	10.6338	89.3662		0.000305412		964	2.06061e-19		6.9554e-06
	966.717	770.722	0.0351085		965	0.97172	10.6728	89.3272		0.000313615		965	2.05847e-19		7.14962e-06
	967.718	758.302	0.0345428		966	0.95119	11.1895	88.8105		0.000306776		966	2.05634e-19		7.00096e-06
	968.719	775.94	0.0353462		967	0.93185	11.699	88.301		0.000312111		967	2.05421e-19		7.13008e-06
	969.721	780.987	0.0355761		968	0.94444	11.3648	88.6352		0.00031533		968	2.05209e-19		7.21107e-06
	970.722	820.628	0.0373819		969	0.96882	10.7443	89.2557		0.000333654		969	2.04997e-19		7.63801e-06
	971.723	820	0.0373533		970	0.98665	10.3122	89.6878		0.000335013		970	2.04786e-19		7.67703e-06
	972.725	833.771	0.0379806		971	0.97183	10.6701	89.3299		0.00033928		971	2.04575e-19		7.78282e-06
	973.726	813.569	0.0370603		972	0.9819	10.4256	89.5744		0.000331966		972	2.04365e-19		7.62288e-06
	974.728	814.834	0.037118		973	0.96183	10.9187	89.0813		0.000330652		973	2.04155e-19		7.60051e-06
	975.729	763.663	0.034787		974	0.94834	11.2632	88.7368		0.000308689		974	2.03945e-19		7.10296e-06
	976.73	750.247	0.0341758		975	0.95379	11.1227	88.8773		0.000303746		975	2.03736e-19		6.99639e-06
	977.732	708.043	0.0322533		976	0.96952	10.727	89.273		0.000287935		976	2.03527e-19		6.63901e-06
	978.733	719.334	0.0327676		977	0.99159	10.1955	89.8045		0.000294268		977	2.03319e-19		6.79199e-06
	979.734	717.537	0.0326858		978	0.99136	10.2009	89.7991		0.000293515		978	2.03111e-19		6.78155e-06
	980.736	732	0.0333446		979	0.99676	10.0749	89.9251		0.000299852		979	2.02903e-19		6.93504e-06
	981.737	724.585	0.0330068		980	0.98435	10.3669	89.6331		0.00029585		980	2.02696e-19		6.84948e-06
	982.739	759.309	0.0345886		981	0.97875	10.5015	89.4985		0.000309563		981	2.0249e-19		7.17427e-06
	983.74	769.001	0.0350301		982	0.95438	11.1076	88.8924		0.000311391		982	2.02284e-19		7.22399e-06
	984.741	788.609	0.0359233		983	0.92846	11.7907	88.2093		0.000316877		983	2.02078e-19		7.35874e-06
	985.743	780.367	0.0355479		984	0.92431	11.9039	88.0961		0.000313163		984	2.01872e-19		7.27989e-06
	986.744	780.276	0.0355437		985	0.93186	11.6988	88.3012		0.000313856		985	2.01667e-19		7.30341e-06
	987.745	766.705	0.0349255		986	0.95243	11.1576	88.8424		0.000310287		986	2.01463e-19		7.22769e-06
	988.747	747.522	0.0340517		987	0.93628	11.5803	88.4197		0.000301084		987	2.01259e-19		7.02044e-06
	989.748	729.125	0.0332137		988	0.92803	11.8024	88.1976		0.000292936		988	2.01055e-19		6.83738e-06
	990.75	712.683	0.0324647		989	0.92289	11.9429	88.0571		0.000285875		989	2.00852e-19		6.67931e-06
	991.751	716.752	0.03265		990	0.93767	11.5433	88.4567		0.000288812		990	2.00649e-19		6.75475e-06
	992.752	694.403	0.031632		991	0.92445	11.9001	88.0999		0.000278678		991	2.00447e-19		6.52431e-06
	993.754	704.6	0.0320965		992	0.92577	11.864	88.136		0.000282886		992	2.00244e-19		6.62952e-06
	994.755	690.373	0.0314484		993	0.92817	11.7986	88.2014		0.00027738		993	2.00043e-19		6.50703e-06
	995.756	752.872	0.0342954		994	0.92356	11.9245	88.0755		0.000302058		994	1.99842e-19		7.09311e-06
	996.758	699.843	0.0318798		995	0.94342	11.3915	88.6085		0.000282482		995	1.99641e-19		6.64008e-06
	997.759	703.058	0.0320262		996	0.94783	11.2764	88.7236		0.000284148		996	1.9944e-19		6.68596e-06
	998.76	691.491	0.0314993		997	0.94274	11.4093	88.5907		0.000279055		997	1.9924e-19		6.5727e-06
	999.762	698.629	0.0318245		998	0.94573	11.331	88.669		0.000282184		998	1.99041e-19		6.65308e-06
	1000.76	690.307	0.0314454		999	0.94747	11.2857	88.7143		0.000278966		999	1.98841e-19		6.58378e-06
	1001.76	692	0.0315225		1000	0.95211	11.1658	88.8342		0.000280028		1000	1.98642e-19		6.61547e-06
	1002.77	703.301	0.0320373		1001	0.92974	11.756	88.244		0.00028271		1001	1.98444e-19		6.68551e-06
	1003.77	693.539	0.0315926		1002	0.92646	11.8451	88.1549		0.000278505		1002	1.98246e-19		6.59264e-06
	1004.77	699.155	0.0318485		1003	0.94096	11.4562	88.5438		0.000281999		1003	1.98048e-19		6.68201e-06
	1005.77	706.249	0.0321716		1004	0.93233	11.6861	88.3139		0.00028412		1004	1.97851e-19		6.73899e-06
	1006.77	696.612	0.0317326		1005	0.93632	11.5792	88.4208		0.000280582		1005	1.97654e-19		6.66171e-06
	1007.77	701.621	0.0319608		1006	0.94304	11.4014	88.5986		0.000283168		1006	1.97458e-19		6.72978e-06
	1008.77	686.808	0.031286		1007	0.9589	10.9926	89.0074		0.000278469		1007	1.97262e-19		6.62468e-06
	1009.78	690.113	0.0314366		1008	0.95916	10.986	89.014		0.000279829		1008	1.97066e-19		6.66366e-06
	1010.78	678.542	0.0309095		1009	0.98418	10.371	89.629		0.000277039		1009	1.96871e-19		6.60376e-06
	1011.78	681.522	0.0310452		1010	0.97344	10.6307	89.3693		0.000277449		1010	1.96676e-19		6.62009e-06
	1012.78	683.24	0.0311235		1011	0.95968	10.9729	89.0271		0.000277083		1011	1.96481e-19		6.61791e-06
	1013.78	667.849	0.0304224		1012	0.98726	10.2977	89.7023		0.000272896		1012	1.96287e-19		6.52434e-06
	1014.78	692.539	0.0315471		1013	0.91543	12.1498	87.8502		0.000277142		1013	1.96093e-19		6.6324e-06
	1015.78	682.671	0.0310976		1014	0.92447	11.8995	88.1005		0.000273971		1014	1.959e-19		6.56299e-06
	1016.79	680.856	0.0310149		1015	0.9369	11.5638	88.4362		0.000274284		1015	1.95707e-19		6.57696e-06
	1017.79	674.791	0.0307386		1016	0.90262	12.5135	87.4865		0.000268921		1016	1.95514e-19		6.45473e-06
	1018.79	685.033	0.0312051		1017	0.89226	12.8156	87.1844		0.00027206		1017	1.95322e-19		6.5365e-06
	1019.79	686.711	0.0312816		1018	0.92235	11.9578	88.0422		0.00027541		1018	1.9513e-19		6.62349e-06
	1020.79	686.525	0.0312731		1019	0.93663	11.571	88.429		0.000276545		1019	1.94939e-19		6.65732e-06
	1021.79	679.674	0.030961		1020	0.9535	11.1301	88.8699		0.00027515		1020	1.94748e-19		6.63024e-06
	1022.79	678.002	0.0308849		1021	0.93227	11.6877	88.3123		0.000272751		1021	1.94557e-19		6.57888e-06
	1023.79	674.924	0.0307447		1022	0.93882	11.5128	88.4872		0.000272051		1022	1.94366e-19		6.56842e-06
	1024.8	682.275	0.0310795		1023	0.93586	11.5915	88.4085		0.000274769		1023	1.94176e-19		6.64054e-06
	1025.8	671.935	0.0306085		1024	0.942	11.4288	88.5712		0.000271103		1024	1.93987e-19		6.55834e-06
	1026.8	681.23	0.0310319		1025	0.91988	12.026	87.974		0.000273		1025	1.93798e-19		6.61068e-06
	1027.8	685.48	0.0312255		1026	0.90505	12.4437	87.5563		0.000273399		1026	1.93609e-19		6.6268e-06
	1028.8	686.527	0.0312732		1027	0.93006	11.7474	88.2526		0.000275994		1027	1.9342e-19		6.69622e-06
	1029.8	684.381	0.0311755		1028	0.91197	12.247	87.753		0.000273574		1028	1.93232e-19		6.64396e-06
	1030.8	680.948	0.0310191		1029	0.90582	12.4217	87.5783		0.00027166		1029	1.93044e-19		6.6039e-06
	1031.81	686.593	0.0312762		1030	0.92004	12.0215	87.9785		0.000275163		1030	1.92857e-19		6.69557e-06
	1032.81	679.718	0.0309631		1031	0.91488	12.1652	87.8348		0.000271963		1031	1.9267e-19		6.62412e-06
	1033.81	673.104	0.0306618		1032	0.91412	12.1865	87.8135		0.000269252		1032	1.92483e-19		6.56443e-06
	1034.81	677.249	0.0308506		1033	0.88757	12.9548	87.0452		0.000268539		1033	1.92297e-19		6.55341e-06
	1035.81	680.561	0.0310014		1034	0.9052	12.4394	87.5606		0.00027145		1034	1.92111e-19		6.63086e-06
	1036.81	687.095	0.0312991		1035	0.93389	11.6442	88.3558		0.000276545		1035	1.91925e-19		6.76186e-06
	1037.81	681.285	0.0310344		1036	0.93237	11.685	88.315		0.000274081		1036	1.9174e-19		6.70807e-06
	1038.82	666.253	0.0303497		1037	0.92844	11.7913	88.2087		0.000267711		1037	1.91555e-19		6.55849e-06
	1039.82	680.942	0.0310188		1038	0.92052	12.0083	87.9917		0.00027294		1038	1.9137e-19		6.69305e-06
	1040.82	668.953	0.0304727		1039	0.92786	11.807	88.193		0.000268748		1039	1.91186e-19		6.59659e-06
	1041.82	681.318	0.0310359		1040	0.94659	11.3086	88.6914		0.000275262		1040	1.91002e-19		6.76299e-06
	1042.82	674.766	0.0307375		1041	0.91219	12.2408	87.7592		0.000269749		1041	1.90819e-19		6.63393e-06
	1043.82	670	0.0305204		1042	0.91279	12.2239	87.7761		0.000267896		1042	1.90636e-19		6.59467e-06
	1044.82	691.377	0.0314941		1043	0.90953	12.316	87.684		0.000276153		1043	1.90453e-19		6.80446e-06
	1045.82	678.694	0.0309164		1044	0.92371	11.9204	88.0796		0.00027231		1044	1.90271e-19		6.71621e-06
	1046.83	677.618	0.0308674		1045	0.92018	12.0177	87.9823		0.000271578		1045	1.90089e-19		6.70457e-06
	1047.83	679.906	0.0309716		1046	0.91787	12.0818	87.9182		0.000272297		1046	1.89907e-19		6.72874e-06
	1048.83	678.721	0.0309176		1047	0.92956	11.7609	88.2391		0.000272815		1047	1.89725e-19		6.74798e-06
	1049.83	679.34	0.0309458		1048	0.91551	12.1476	87.8524		0.000271866		1048	1.89544e-19		6.73095e-06
	1050.83	671.127	0.0305717		1049	0.93385	11.6453	88.3547		0.000270116		1049	1.89364e-19		6.69398e-06
	1051.83	670.248	0.0305317		1050	0.93855	11.5199	88.4801		0.000270144		1050	1.89183e-19		6.70107e-06
	1052.83	674.98	0.0307472		1051	0.94331	11.3944	88.6056		0.000272438		1051	1.89003e-19		6.76439e-06
	1053.84	682.448	0.0310874		1052	0.96675	10.7957	89.2043		0.000277313		1052	1.88824e-19		6.892e-06
	1054.84	677.379	0.0308565		1053	0.97271	10.6485	89.3515		0.000275707		1053	1.88644e-19		6.8586e-06
	1055.84	678.806	0.0309215		1054	0.95693	11.0426	88.9574		0.00027507		1054	1.88465e-19		6.84924e-06
	1056.84	690.427	0.0314509		1055	0.95208	11.1666	88.8334		0.000279389		1055	1.88287e-19		6.96339e-06
	1057.84	678.964	0.0309287		1056	0.92182	11.9724	88.0276		0.000272258		1056	1.88108e-19		6.7921e-06
	1058.84	673.57	0.030683		1057	0.91817	12.0734	87.9266		0.000269785		1057	1.8793e-19		6.73678e-06
	1059.84	682.525	0.0310909		1058	0.92347	11.927	88.073		0.000273827		1058	1.87753e-19		6.84418e-06
	1060.85	685.114	0.0312088		1059	0.94653	11.3102	88.6898		0.000276791		1059	1.87576e-19		6.92479e-06
	1061.85	669.513	0.0304982		1060	0.95526	11.0851	88.9149		0.000271174		1060	1.87399e-19		6.79069e-06
	1062.85	678.751	0.030919		1061	0.98575	10.3336	89.6664		0.000277239		1061	1.87222e-19		6.94912e-06
	1063.85	686.362	0.0312657		1062	1.00787	9.82042	90.1796		0.000281953		1062	1.87046e-19		7.07392e-06
	1064.85	676.545	0.0308185		1063	1.02394	9.46368	90.5363		0.000279019		1063	1.8687e-19		7.00691e-06
	1065.85	684.085	0.031162		1064	1.03443	9.23783	90.7622		0.000282833		1064	1.86694e-19		7.10937e-06
	1066.85	676.218	0.0308036		1065	1.01734	9.6086	90.3914		0.000278438		1065	1.86519e-19		7.00547e-06
	1067.85	675.629	0.0307768		1066	0.978	10.5196	89.4804		0.000275392		1066	1.86344e-19		6.93533e-06
	1068.86	680.443	0.0309961		1067	1.00145	9.96667	90.0333		0.000279068		1067	1.86169e-19		7.0345e-06
	1069.86	680.945	0.0310189		1068	0.98981	10.2374	89.7626		0.000278434		1068	1.85995e-19		7.0251e-06
	1070.86	664.379	0.0302643		1069	0.94142	11.4441	88.5559		0.000268009		1069	1.85821e-19		6.76839e-06
	1071.86	670.516	0.0305439		1070	0.89737	12.6657	87.3343		0.000266753		1070	1.85647e-19		6.74298e-06
	1072.86	684.028	0.0311594		1071	0.88964	12.8932	87.1068		0.000271419		1071	1.85474e-19		6.86735e-06
	1073.86	676.463	0.0308148		1072	0.8815	13.1371	86.8629		0.000267666		1072	1.85301e-19		6.77871e-06
	1074.86	667	0.0303837		1073	0.9037	12.4825	87.5175		0.000265911		1073	1.85128e-19		6.74054e-06
	1075.87	670.899	0.0305613		1074	0.88217	13.1169	86.8831		0.000265526		1074	1.84956e-19		6.73707e-06
	1076.87	672.56	0.030637		1075	0.89789	12.6506	87.3494		0.000267612		1075	1.84784e-19		6.79632e-06
	1077.87	676.037	0.0307954		1076	0.8853	13.0227	86.9773		0.00026785		1076	1.84612e-19		6.80868e-06
	1078.87	676.397	0.0308118		1077	0.89177	12.8301	87.1699		0.000268586		1077	1.84441e-19		6.83373e-06
	1079.87	676.182	0.030802		1078	0.89969	12.5982	87.4018		0.000269215		1078	1.84269e-19		6.85609e-06
	1080.87	690.629	0.0314601		1079	0.90616	12.4119	87.5881		0.000275553		1079	1.84099e-19		7.02402e-06
	1081.87	672	0.0306115		1080	0.90431	12.4649	87.5351		0.000267958		1080	1.83928e-19		6.83674e-06
	1082.88	668.378	0.0304465		1081	0.88363	13.0728	86.9272		0.000264662		1081	1.83758e-19		6.75892e-06
	1083.88	687.383	0.0313122		1082	0.89033	12.8727	87.1273		0.000272815		1082	1.83588e-19		6.97356e-06
	1084.88	677.733	0.0308726		1083	0.90801	12.3592	87.6408		0.00027057		1083	1.83419e-19		6.92258e-06
	1085.88	681.373	0.0310384		1084	0.93943	11.4966	88.5034		0.000274701		1084	1.8325e-19		7.03474e-06
	1086.88	674.551	0.0307277		1085	0.93164	11.7047	88.2953		0.000271311		1085	1.83081e-19		6.95434e-06
	1087.88	676.898	0.0308346		1086	0.93259	11.6791	88.3209		0.000272334		1086	1.82912e-19		6.987e-06
	1088.88	680.491	0.0309983		1087	0.9186	12.0615	87.9385		0.000272594		1087	1.82744e-19		7.00012e-06
	1089.88	678.808	0.0309216		1088	0.92629	11.8498	88.1502		0.000272575		1088	1.82576e-19		7.00606e-06
	1090.89	670.32	0.0305349		1089	0.9271	11.8277	88.1723		0.000269234		1089	1.82408e-19		6.92654e-06
	1091.89	678.392	0.0309026		1090	0.91587	12.1375	87.8625		0.000271518		1090	1.82241e-19		6.99173e-06
	1092.89	694.37	0.0316305		1091	0.92215	11.9633	88.0367		0.000278464		1091	1.82074e-19		7.17718e-06
	1093.89	673.772	0.0306922		1092	0.92301	11.9396	88.0604		0.000270277		1092	1.81907e-19		6.97253e-06
	1094.89	676.41	0.0308124		1093	0.9124	12.2349	87.7651		0.000270425		1093	1.81741e-19		6.98275e-06
	1095.89	674.684	0.0307337		1094	0.93504	11.6134	88.3866		0.000271645		1094	1.81574e-19		7.02067e-06
	1096.89	683.823	0.03115		1095	0.91218	12.2411	87.7589		0.000273369		1095	1.81409e-19		7.07169e-06
	1097.9	674.902	0.0307437		1096	0.90242	12.5193	87.4807		0.000268948		1096	1.81243e-19		6.96366e-06
	1098.9	680.409	0.0309945		1097	0.90769	12.3683	87.6317		0.00027161		1097	1.81078e-19		7.03902e-06
	1099.9	693.98	0.0316127		1098	0.93999	11.4818	88.5182		0.00027983		1098	1.80913e-19		7.25865e-06
	1100.9	689	0.0313859		1099	0.9034	12.4911	87.5089		0.000274654		1099	1.80748e-19		7.13088e-06
	Sum	2.19526e+06	100		Sum	665.206				0.890129			2.01105e-16		0.0130322
															mol/h
			0.370295

## Sheet: Qunatum Efficiency Calculation
The calculation of the quantum efficiency (%)	(Refer Supplementary Note 1 in SI)
The calculation is to get quantum efficiency (%)
Photocatalysis Data for all intensities and temperatures
Mass of the catalyst taken = 2.2 mg
																				From no. of photon calculation sheet in this excel file
	CO Production Rate in mmol/h/g		373 K	398 K	423 K	448 K	473 K	498 K	523 K	548 K	573 K	598 K	623 K	648 K	673 K					Number of photons for differnet intensities
		0.5	0	0	0	0	3.8	9.95	20.15	45.6	73.2	103.5	126.3	169.5	296					Intensity (W/cm)	No. of Photons (mol/h)
		1	0	0	9.146	17.05	30.45	52.2	83.2	130.3	173.5	219.4	274.25	453.1	815					0.5	0.00651608
		1.25	12.55	18.95	29.5	44.2	67.95	97.4	141.5	186.5	236.7	290	365	551	933.5					1	0.0130322
		1.5	28.1	42.9905	73.3	107.55	150.545	217.462	303.827	426.856	558.751	690.155	906	1253	1880					1.25	0.0162902
		2	125	148.708	200.583	303.75	380	469.792	582.163	728.571	919.417	1145.54	1391.33	1648.79	1946.96					1.5	0.0195482
		2.35	190	238	295.5	357.5	443	527.5	632.5	809	967	1203.5	1510	1863.5	2234					2	0.0260643
		2.5	297.95	359.6	436.85	524.45	628.7	756	897.5	1108.4	1265.5	1444.1	1651.2	1842.05	2074.9					2.35	0.0306256
		2.7	514	568.25	665.7	795.95	950	1084.7	1231.6	1363.5	1511.35	1656.75	1937	2090	2323					2.5	0.0325804
		2.85	882.25	926.6	1018.15	1103.2	1197.45	1294.15	1404.85	1521.15	1630	1778	1933	2102	2294.5					2.7	0.0351868
		3.1	1173.5	1204	1276.5	1357.25	1446.7	1537.75	1634.75	1740.5	1851	1979	2126.85	2309.45	2445.5					2.85	0.0371417
		3.2	1664	1638.5	1698	1766	1838	1907	1970.5	2047	2158.5	2294.5	2386.5	2504.5	2589.5					3.1	0.0403997
																				3.2	0.0417029
	Total CO Production Rate in mol/h
			373 K	398 K	423 K	448 K	473 K	498 K	523 K	548 K	573 K	598 K	623 K	648 K	673 K
		0.5	0	0	0	0	8.36e-06	2.189e-05	4.433e-05	0.00010032	0.00016104	0.0002277	0.00027786	0.0003729	0.0006512
		1	0	0	2.01212e-05	3.751e-05	6.699e-05	0.00011484	0.00018304	0.00028666	0.0003817	0.00048268	0.00060335	0.00099682	0.001793
		1.25	2.761e-05	4.169e-05	6.49e-05	9.724e-05	0.00014949	0.00021428	0.0003113	0.0004103	0.00052074	0.000638	0.000803	0.0012122	0.0020537
		1.5	6.182e-05	9.45791e-05	0.00016126	0.00023661	0.000331199	0.000478416	0.000668419	0.000939084	0.00122925	0.00151834	0.0019932	0.0027566	0.004136
		2	0.000275	0.000327158	0.000441283	0.00066825	0.000836	0.00103354	0.00128076	0.00160286	0.00202272	0.00252019	0.00306093	0.00362734	0.00428331
		2.35	0.000418	0.0005236	0.0006501	0.0007865	0.0009746	0.0011605	0.0013915	0.0017798	0.0021274	0.0026477	0.003322	0.0040997	0.0049148
		2.5	0.00065549	0.00079112	0.00096107	0.00115379	0.00138314	0.0016632	0.0019745	0.00243848	0.0027841	0.00317702	0.00363264	0.00405251	0.00456478
		2.7	0.0011308	0.00125015	0.00146454	0.00175109	0.00209	0.00238634	0.00270952	0.0029997	0.00332497	0.00364485	0.0042614	0.004598	0.0051106
		2.85	0.00194095	0.00203852	0.00223993	0.00242704	0.00263439	0.00284713	0.00309067	0.00334653	0.003586	0.0039116	0.0042526	0.0046244	0.0050479
		3.1	0.0025817	0.0026488	0.0028083	0.00298595	0.00318274	0.00338305	0.00359645	0.0038291	0.0040722	0.0043538	0.00467907	0.00508079	0.0053801
		3.2	0.0036608	0.0036047	0.0037356	0.0038852	0.0040436	0.0041954	0.0043351	0.0045034	0.0047487	0.0050479	0.0052503	0.0055099	0.0056969
	Quantum Efficiency (%)
			373 K	398 K	423 K	448 K	473 K	498 K	523 K	548 K	573 K	598 K	623 K	648 K	673 K
		0.5	0	0	0	0	0.128298	0.335938	0.680317	1.53958	2.47142	3.49443	4.26422	5.72277	9.99374
		1	0	0	0.154396	0.287826	0.514036	0.881205	1.40453	2.19964	2.92891	3.70376	4.6297	7.64892	13.7583
		1.25	0.169488	0.255921	0.398399	0.596923	0.917668	1.31539	1.91096	2.51869	3.19665	3.91646	4.92934	7.44128	12.607
		1.5	0.316243	0.483824	0.824933	1.21039	1.69426	2.44736	3.41933	4.80393	6.2883	7.76715	10.1963	14.1015	21.1579
		2	1.05508	1.2552	1.69305	2.56385	3.20745	3.96535	4.91383	6.14962	7.76048	9.66912	11.7438	13.9169	16.4336
		2.35	1.36487	1.70968	2.12274	2.56811	3.18231	3.78932	4.54359	5.81148	6.94648	8.64539	10.8471	13.3865	16.048
		2.5	2.01191	2.42821	2.94984	3.54136	4.24531	5.10491	6.06039	7.4845	8.54532	9.75132	11.1498	12.4385	14.0108
		2.7	3.2137	3.55289	4.16218	4.97655	5.93972	6.78191	7.70038	8.52506	9.44947	10.3586	12.1108	13.0674	14.5242
		2.85	5.2258	5.4885	6.03078	6.53455	7.09282	7.6656	8.3213	9.01018	9.65493	10.5316	11.4497	12.4507	13.5909
		3.1	6.39039	6.55648	6.95129	7.39102	7.87813	8.37395	8.90217	9.47804	10.0798	10.7768	11.5819	12.5763	13.3172
		3.2	8.77828	8.64376	8.95765	9.31637	9.6962	10.0602	10.3952	10.7988	11.387	12.1044	12.5898	13.2123	13.6607
