# Supplementary material for: Surface plasmon-enhanced photo-driven CO2 hydrogenation by hydroxy-terminated nickel nitride nanosheets
Source: Nat Commun. 2023 May 3;14:2551. doi: 10.1038/s41467-023-38235-9 (PMC10156734; doi:10.1038/s41467-023-38235-9)
Supplement: Supplementary file 5 — Source Data [file 41467_2023_38235_MOESM5_ESM.xlsx]

## Sheet: Figure 2a
Figure 2a
	Wavelength (nm)	Absorbance (arb. units)
	2500	0.68712
	2499	0.38757
	2498	0.52892
	2497	10
	2496	10
	2495	10
	2494	0.75093
	2493	10
	2492	10
	2491	1.31899
	2490	0.51607
	2489	1.09812
	2488	10
	2487	10
	2486	1.94121
	2485	10
	2484	10
	2483	10
	2482	10
	2481	10
	2480	0.95646
	2479	0.31878
	2478	0.35475
	2477	0.33386
	2476	0.55307
	2475	0.50326
	2474	10
	2473	10
	2472	10
	2471	0.79901
	2470	0.61827
	2469	0.72311
	2468	0.86233
	2467	0.63897
	2466	0.48442
	2465	10
	2464	10
	2463	10
	2462	2.06944
	2461	1.41709
	2460	10
	2459	0.80311
	2458	0.60723
	2457	0.46717
	2456	0.4885
	2455	0.65738
	2454	0.43971
	2453	0.44272
	2452	0.72704
	2451	0.77917
	2450	1.10247
	2449	0.7838
	2448	0.38759
	2447	0.37157
	2446	0.2109
	2445	0.03964
	2444	0.18468
	2443	0.12297
	2442	0.17411
	2441	0.02439
	2440	-0.01469
	2439	0.52622
	2438	0.07657
	2437	0.27778
	2436	0.25213
	2435	0.71105
	2434	0.28669
	2433	0.25154
	2432	0.14757
	2431	0.40965
	2430	0.46452
	2429	0.25826
	2428	1.0674
	2427	0.50342
	2426	0.20474
	2425	0.15187
	2424	0.15473
	2423	0.20486
	2422	0.21131
	2421	0.19447
	2420	0.25094
	2419	0.39504
	2418	0.30682
	2417	0.49777
	2416	0.54428
	2415	10
	2414	1.37355
	2413	10
	2412	10
	2411	10
	2410	10
	2409	10
	2408	10
	2407	10
	2406	10
	2405	10
	2404	10
	2403	10
	2402	10
	2401	1.73417
	2400	0.72823
	2399	0.64657
	2398	0.59042
	2397	0.80596
	2396	0.6246
	2395	0.45401
	2394	0.65212
	2393	0.49136
	2392	0.51325
	2391	0.42775
	2390	1.66641
	2389	10
	2388	10
	2387	10
	2386	10
	2385	10
	2384	10
	2383	10
	2382	10
	2381	10
	2380	10
	2379	10
	2378	10
	2377	1.04965
	2376	0.59369
	2375	0.29355
	2374	0.20103
	2373	0.26819
	2372	0.2982
	2371	0.22478
	2370	0.28448
	2369	0.41507
	2368	0.42036
	2367	0.15758
	2366	0.1418
	2365	0.13569
	2364	0.17432
	2363	0.11481
	2362	0.4102
	2361	0.34284
	2360	0.26191
	2359	0.28803
	2358	0.39607
	2357	0.45666
	2356	0.34874
	2355	0.34653
	2354	0.50502
	2353	0.72936
	2352	0.53754
	2351	1.38905
	2350	0.94026
	2349	1.07295
	2348	1.95108
	2347	0.81201
	2346	0.8229
	2345	0.65651
	2344	0.59129
	2343	0.56328
	2342	0.35821
	2341	0.25156
	2340	0.17207
	2339	0.36112
	2338	0.50638
	2337	10
	2336	1.25981
	2335	10
	2334	10
	2333	10
	2332	1.17378
	2331	0.50911
	2330	0.5647
	2329	0.50872
	2328	0.39925
	2327	0.5238
	2326	0.40915
	2325	0.70832
	2324	1.32885
	2323	10
	2322	10
	2321	10
	2320	10
	2319	10
	2318	10
	2317	10
	2316	10
	2315	10
	2314	1.69853
	2313	10
	2312	10
	2311	10
	2310	10
	2309	1.68067
	2308	1.06152
	2307	0.85756
	2306	0.53696
	2305	0.45414
	2304	0.50546
	2303	0.44937
	2302	0.47069
	2301	0.78056
	2300	1.36662
	2299	1.61984
	2298	1.04431
	2297	10
	2296	1.62743
	2295	0.80879
	2294	0.91443
	2293	0.95054
	2292	1.45607
	2291	10
	2290	10
	2289	10
	2288	10
	2287	10
	2286	0.89224
	2285	0.78915
	2284	0.43178
	2283	0.22546
	2282	0.26237
	2281	0.43847
	2280	0.33746
	2279	0.44939
	2278	0.91663
	2277	10
	2276	10
	2275	10
	2274	10
	2273	1.27151
	2272	10
	2271	0.83209
	2270	0.54036
	2269	0.58651
	2268	0.68203
	2267	0.48386
	2266	0.48417
	2265	0.59758
	2264	0.51947
	2263	0.66479
	2262	0.41649
	2261	0.38432
	2260	0.42309
	2259	0.4759
	2258	0.39965
	2257	0.43871
	2256	0.54876
	2255	1.19228
	2254	0.95774
	2253	0.9332
	2252	0.71106
	2251	1.08343
	2250	1.35414
	2249	0.91955
	2248	0.66205
	2247	0.77947
	2246	1.02482
	2245	1.25522
	2244	10
	2243	1.29139
	2242	0.94848
	2241	1.49908
	2240	10
	2239	10
	2238	10
	2237	10
	2236	10
	2235	10
	2234	10
	2233	10
	2232	10
	2231	10
	2230	1.44425
	2229	1.14766
	2228	1.4644
	2227	0.73144
	2226	0.9812
	2225	0.73883
	2224	0.89442
	2223	0.70652
	2222	0.90121
	2221	0.86925
	2220	0.642
	2219	0.63092
	2218	0.75269
	2217	0.83737
	2216	0.58835
	2215	0.59638
	2214	0.77119
	2213	1.008
	2212	0.75852
	2211	0.80435
	2210	0.7059
	2209	0.79274
	2208	0.85937
	2207	0.95103
	2206	0.87649
	2205	1.22088
	2204	10
	2203	10
	2202	10
	2201	1.43388
	2200	1.56844
	2199	1.74683
	2198	10
	2197	10
	2196	1.05777
	2195	10
	2194	2.39978
	2193	1.07253
	2192	0.83551
	2191	1.61985
	2190	10
	2189	10
	2188	2.1415
	2187	10
	2186	10
	2185	2.09089
	2184	0.44976
	2183	0.30162
	2182	0.32858
	2181	0.32469
	2180	0.39206
	2179	0.50598
	2178	0.63472
	2177	0.85754
	2176	0.95127
	2175	1.02961
	2174	0.85726
	2173	0.8706
	2172	0.88179
	2171	1.08065
	2170	0.93024
	2169	0.7652
	2168	0.82355
	2167	0.96144
	2166	0.81182
	2165	0.88199
	2164	1.10584
	2163	1.02984
	2162	0.78104
	2161	0.67148
	2160	0.64409
	2159	0.58482
	2158	0.63678
	2157	0.54463
	2156	0.58144
	2155	0.83066
	2154	1.01895
	2153	1.08522
	2152	0.92915
	2151	1.01491
	2150	0.8584
	2149	0.95156
	2148	0.6532
	2147	0.62003
	2146	0.53547
	2145	0.70083
	2144	0.82137
	2143	1.05763
	2142	10
	2141	10
	2140	10
	2139	10
	2138	0.97121
	2137	1.39296
	2136	0.64905
	2135	0.89033
	2134	0.81316
	2133	0.81977
	2132	1.18061
	2131	1.26521
	2130	10
	2129	10
	2128	10
	2127	10
	2126	10
	2125	10
	2124	10
	2123	10
	2122	1.43114
	2121	10
	2120	1.21118
	2119	10
	2118	10
	2117	1.91404
	2116	1.0702
	2115	0.93179
	2114	0.6897
	2113	0.66248
	2112	0.60273
	2111	0.9248
	2110	0.88075
	2109	10
	2108	10
	2107	1.3473
	2106	10
	2105	1.0799
	2104	0.92437
	2103	0.72989
	2102	0.87475
	2101	0.93111
	2100	0.80679
	2099	0.62619
	2098	0.64241
	2097	0.66921
	2096	0.59456
	2095	0.58405
	2094	0.58754
	2093	0.75319
	2092	0.81991
	2091	0.99066
	2090	0.83486
	2089	1.0007
	2088	0.95566
	2087	0.81275
	2086	0.67412
	2085	0.6761
	2084	0.65096
	2083	0.51896
	2082	0.40018
	2081	0.46635
	2080	0.41568
	2079	0.45428
	2078	0.53765
	2077	0.73289
	2076	0.97399
	2075	0.79567
	2074	0.95712
	2073	1.02304
	2072	1.34002
	2071	0.95936
	2070	1.0577
	2069	1.12248
	2068	0.97943
	2067	0.75107
	2066	0.77198
	2065	0.65129
	2064	0.87188
	2063	0.75534
	2062	0.80202
	2061	0.6443
	2060	0.76101
	2059	0.76591
	2058	0.6992
	2057	0.72264
	2056	0.62793
	2055	0.69396
	2054	0.7686
	2053	0.91547
	2052	0.95017
	2051	0.67496
	2050	0.84764
	2049	0.89967
	2048	1.09043
	2047	0.89876
	2046	0.92907
	2045	0.94291
	2044	1.04624
	2043	1.09069
	2042	1.03361
	2041	1.13564
	2040	1.11342
	2039	1.14959
	2038	1.49839
	2037	1.9214
	2036	1.14662
	2035	0.9759
	2034	0.91333
	2033	0.88287
	2032	0.70406
	2031	0.82081
	2030	0.9284
	2029	1.24935
	2028	0.93131
	2027	1.13842
	2026	1.0533
	2025	1.92619
	2024	1.12969
	2023	0.86443
	2022	1.3286
	2021	0.86017
	2020	0.96415
	2019	0.58493
	2018	0.53467
	2017	0.71954
	2016	0.52155
	2015	0.57779
	2014	0.72342
	2013	0.81574
	2012	0.93242
	2011	0.81485
	2010	1.33104
	2009	0.97653
	2008	0.7897
	2007	0.6515
	2006	0.81
	2005	0.86829
	2004	0.57162
	2003	0.56165
	2002	0.82397
	2001	0.88377
	2000	1.1245
	1999	1.41211
	1998	10
	1997	10
	1996	10
	1995	10
	1994	10
	1993	10
	1992	10
	1991	10
	1990	10
	1989	1.61665
	1988	1.67657
	1987	1.4396
	1986	0.97287
	1985	0.88006
	1984	0.58993
	1983	0.76875
	1982	0.85661
	1981	0.71485
	1980	0.9727
	1979	1.36815
	1978	10
	1977	10
	1976	10
	1975	10
	1974	0.83554
	1973	0.72864
	1972	0.90353
	1971	0.92137
	1970	0.68076
	1969	0.63741
	1968	0.77108
	1967	0.81118
	1966	0.6173
	1965	0.44282
	1964	0.44917
	1963	0.56447
	1962	0.55853
	1961	0.61508
	1960	0.66869
	1959	0.58859
	1958	0.67101
	1957	0.57354
	1956	0.53136
	1955	0.44267
	1954	0.44301
	1953	0.47325
	1952	0.6026
	1951	0.77151
	1950	1.2401
	1949	10
	1948	10
	1947	10
	1946	10
	1945	1.2674
	1944	1.67684
	1943	1.19641
	1942	0.98728
	1941	0.90207
	1940	0.68413
	1939	0.78602
	1938	0.81391
	1937	0.6018
	1936	0.57253
	1935	0.70565
	1934	0.70802
	1933	0.79713
	1932	0.88797
	1931	0.96453
	1930	0.81187
	1929	0.64985
	1928	0.61229
	1927	0.69416
	1926	0.76951
	1925	0.86886
	1924	1.61681
	1923	10
	1922	10
	1921	10
	1920	1.32508
	1919	0.8023
	1918	0.65721
	1917	0.56379
	1916	0.62842
	1915	0.5584
	1914	0.55591
	1913	0.48765
	1912	0.69483
	1911	0.74312
	1910	0.74488
	1909	0.70522
	1908	0.73077
	1907	1.50161
	1906	1.02504
	1905	1.10778
	1904	1.19286
	1903	1.03967
	1902	0.99151
	1901	0.70767
	1900	0.85278
	1899	1.10727
	1898	0.80865
	1897	0.80091
	1896	0.78888
	1895	0.86257
	1894	0.75182
	1893	0.80541
	1892	1.1852
	1891	1.22828
	1890	1.11961
	1889	0.98779
	1888	0.93669
	1887	0.82616
	1886	0.8888
	1885	0.9271
	1884	1.48112
	1883	10
	1882	10
	1881	1.19601
	1880	1.43095
	1879	1.21784
	1878	0.80161
	1877	0.75055
	1876	0.79466
	1875	0.76079
	1874	0.80795
	1873	0.78465
	1872	0.90551
	1871	0.99087
	1870	1.00844
	1869	1.06179
	1868	1.19708
	1867	1.46078
	1866	1.77103
	1865	10
	1864	10
	1863	1.76363
	1862	1.87062
	1861	1.78472
	1860	1.13973
	1859	0.89948
	1858	0.85872
	1857	0.84956
	1856	0.90195
	1855	0.84148
	1854	0.88919
	1853	1.06228
	1852	1.44606
	1851	0.97715
	1850	0.76741
	1849	0.91672
	1848	1.10978
	1847	0.77957
	1846	0.74736
	1845	0.85803
	1844	0.8082
	1843	0.85671
	1842	0.83047
	1841	0.94825
	1840	0.94982
	1839	0.79818
	1838	0.82764
	1837	1.1154
	1836	0.97125
	1835	0.90499
	1834	0.67576
	1833	0.74656
	1832	0.77658
	1831	0.69922
	1830	0.72127
	1829	0.78588
	1828	0.78114
	1827	0.83518
	1826	0.84349
	1825	0.95422
	1824	0.82975
	1823	0.79154
	1822	0.88894
	1821	1.14537
	1820	1.27378
	1819	0.96368
	1818	1.14745
	1817	1.48146
	1816	1.4906
	1815	0.94888
	1814	0.89834
	1813	0.97498
	1812	0.89569
	1811	0.84976
	1810	0.83305
	1809	0.89923
	1808	0.77866
	1807	0.8237
	1806	0.89145
	1805	0.96042
	1804	1.02663
	1803	1.04749
	1802	1.49063
	1801	1.51507
	1800	1.15857
	1799	1.15092
	1798	1.02213
	1797	0.94976
	1796	0.91164
	1795	0.92054
	1794	0.87839
	1793	1.18479
	1792	1.18157
	1791	1.10157
	1790	1.00085
	1789	0.98473
	1788	0.93546
	1787	0.92233
	1786	0.89528
	1785	1.03726
	1784	1.08961
	1783	1.10457
	1782	1.18299
	1781	1.05118
	1780	1.23122
	1779	1.11907
	1778	1.05082
	1777	1.22088
	1776	1.21974
	1775	1.2373
	1774	1.0496
	1773	1.09301
	1772	1.17732
	1771	1.17176
	1770	1.19932
	1769	1.13543
	1768	1.1451
	1767	1.11805
	1766	1.19117
	1765	1.00692
	1764	0.95799
	1763	0.93483
	1762	0.91751
	1761	0.87799
	1760	0.89594
	1759	0.87184
	1758	0.81331
	1757	0.79223
	1756	0.75206
	1755	0.712
	1754	0.72236
	1753	0.73908
	1752	0.7411
	1751	0.82463
	1750	0.84623
	1749	0.90501
	1748	0.89089
	1747	0.86076
	1746	0.91475
	1745	0.90805
	1744	0.9128
	1743	1.00788
	1742	1.03426
	1741	1.10102
	1740	1.00567
	1739	1.0295
	1738	0.93332
	1737	0.92421
	1736	0.78226
	1735	0.75801
	1734	0.83986
	1733	0.79835
	1732	0.80169
	1731	0.86208
	1730	0.83881
	1729	0.87187
	1728	0.83498
	1727	0.88207
	1726	0.83444
	1725	0.87061
	1724	0.83766
	1723	0.8689
	1722	0.96216
	1721	0.97074
	1720	0.90284
	1719	1.02257
	1718	1.0524
	1717	1.02641
	1716	0.9919
	1715	1.07378
	1714	1.04036
	1713	0.96806
	1712	1.07675
	1711	1.0373
	1710	1.14513
	1709	1.02643
	1708	1.1439
	1707	1.0381
	1706	1.07838
	1705	0.96816
	1704	1.03862
	1703	0.92957
	1702	0.95061
	1701	0.9158
	1700	0.83813
	1699	0.84945
	1698	0.89298
	1697	0.90959
	1696	0.87557
	1695	0.80667
	1694	0.90824
	1693	0.97269
	1692	0.94793
	1691	0.90521
	1690	0.92295
	1689	0.91674
	1688	0.90416
	1687	0.84784
	1686	0.79349
	1685	0.84407
	1684	0.7896
	1683	0.81117
	1682	0.88926
	1681	0.88337
	1680	0.89111
	1679	0.80638
	1678	0.78722
	1677	0.82794
	1676	0.81392
	1675	0.78616
	1674	0.83018
	1673	0.88876
	1672	0.92588
	1671	0.96484
	1670	0.96088
	1669	0.98327
	1668	0.93501
	1667	0.85629
	1666	0.83452
	1665	0.84886
	1664	0.8177
	1663	0.79058
	1662	0.81288
	1661	0.83796
	1660	0.90758
	1659	1.0346
	1658	1.06502
	1657	1.20988
	1656	1.04991
	1655	1.17329
	1654	1.11465
	1653	1.08196
	1652	0.93675
	1651	0.82613
	1650	0.7915
	1649	0.83513
	1648	0.81928
	1647	0.78416
	1646	0.83788
	1645	0.92484
	1644	1.06985
	1643	1.15735
	1642	0.99936
	1641	1.04421
	1640	0.96809
	1639	0.96341
	1638	0.89003
	1637	0.84394
	1636	0.88005
	1635	0.92943
	1634	0.88629
	1633	0.8589
	1632	0.88199
	1631	0.90499
	1630	0.80681
	1629	0.79847
	1628	0.76046
	1627	0.73967
	1626	0.69579
	1625	0.69036
	1624	0.70846
	1623	0.7512
	1622	0.76146
	1621	0.79141
	1620	0.90147
	1619	0.92839
	1618	1.08353
	1617	1.03105
	1616	1.06203
	1615	1.0499
	1614	1.02956
	1613	1.10092
	1612	1.00061
	1611	0.92217
	1610	0.90061
	1609	0.90943
	1608	0.8415
	1607	0.76857
	1606	0.84164
	1605	0.79963
	1604	0.85807
	1603	0.84288
	1602	0.87086
	1601	0.88257
	1600	0.82362
	1599	0.8296
	1598	0.8471
	1597	0.89173
	1596	0.89827
	1595	0.88798
	1594	1.05171
	1593	0.99457
	1592	0.92723
	1591	0.90936
	1590	0.85698
	1589	0.9376
	1588	0.99473
	1587	0.96591
	1586	0.94798
	1585	1.01421
	1584	0.97433
	1583	0.98202
	1582	0.95371
	1581	0.99972
	1580	1.03972
	1579	1.00535
	1578	1.05856
	1577	1.02257
	1576	0.96423
	1575	0.97124
	1574	0.82936
	1573	0.80961
	1572	0.86157
	1571	0.91705
	1570	0.88966
	1569	0.89481
	1568	0.9688
	1567	1.0974
	1566	1.01898
	1565	0.96102
	1564	0.92162
	1563	0.91788
	1562	0.85764
	1561	0.8866
	1560	1.01422
	1559	0.93105
	1558	0.9158
	1557	0.93704
	1556	0.95048
	1555	0.92957
	1554	0.94668
	1553	0.95912
	1552	0.95983
	1551	1.0423
	1550	0.9843
	1549	0.93947
	1548	0.93652
	1547	0.89944
	1546	0.84757
	1545	0.85861
	1544	0.82295
	1543	0.80894
	1542	0.81474
	1541	0.83723
	1540	0.84276
	1539	0.84061
	1538	0.79614
	1537	0.84035
	1536	0.87261
	1535	0.97924
	1534	0.99249
	1533	0.99795
	1532	1.07395
	1531	1.01838
	1530	1.12317
	1529	0.94421
	1528	1.04643
	1527	0.91833
	1526	0.94318
	1525	0.98971
	1524	1.00797
	1523	1.01383
	1522	0.98953
	1521	1.11013
	1520	1.05146
	1519	1.09988
	1518	1.06687
	1517	1.00179
	1516	1.0117
	1515	0.94651
	1514	0.9391
	1513	0.95344
	1512	0.99984
	1511	0.98638
	1510	0.96991
	1509	1.09569
	1508	1.08194
	1507	1.05371
	1506	1.03876
	1505	0.99191
	1504	0.96814
	1503	0.97389
	1502	0.82643
	1501	0.82476
	1500	0.75954
	1499	0.75658
	1498	0.73523
	1497	0.76273
	1496	0.78108
	1495	0.80987
	1494	0.80165
	1493	0.81655
	1492	0.78138
	1491	0.81475
	1490	0.80846
	1489	0.8675
	1488	0.86309
	1487	0.89736
	1486	0.93602
	1485	0.95636
	1484	0.92943
	1483	0.96108
	1482	1.07788
	1481	1.0451
	1480	1.03632
	1479	1.01874
	1478	0.99674
	1477	0.97001
	1476	0.92198
	1475	0.87696
	1474	0.91124
	1473	0.87505
	1472	0.85622
	1471	0.88984
	1470	0.91664
	1469	0.87383
	1468	0.85306
	1467	0.87706
	1466	0.89381
	1465	0.88842
	1464	0.88181
	1463	0.82956
	1462	0.85602
	1461	0.84228
	1460	0.7986
	1459	0.77768
	1458	0.79599
	1457	0.86485
	1456	0.84402
	1455	0.85831
	1454	0.81354
	1453	0.83096
	1452	0.82458
	1451	0.79125
	1450	0.81941
	1449	0.85787
	1448	0.91611
	1447	0.98224
	1446	0.98366
	1445	1.02598
	1444	1.05762
	1443	1.0555
	1442	0.98555
	1441	0.99366
	1440	0.95059
	1439	0.9925
	1438	0.96278
	1437	0.93775
	1436	0.9152
	1435	0.94093
	1434	0.85231
	1433	0.83995
	1432	0.81671
	1431	0.87997
	1430	0.9576
	1429	0.93501
	1428	0.97063
	1427	0.96353
	1426	0.94026
	1425	0.94245
	1424	0.91168
	1423	0.83241
	1422	0.84996
	1421	0.85104
	1420	0.88163
	1419	0.89609
	1418	0.94444
	1417	0.93474
	1416	1.0243
	1415	1.07611
	1414	1.07751
	1413	1.12171
	1412	1.04765
	1411	1.03227
	1410	1.04643
	1409	0.95107
	1408	0.96119
	1407	0.92699
	1406	0.97543
	1405	0.98859
	1404	0.92511
	1403	0.89704
	1402	0.8642
	1401	0.89534
	1400	0.89107
	1399	0.90267
	1398	0.87082
	1397	0.91144
	1396	0.92529
	1395	0.90443
	1394	0.88777
	1393	0.87819
	1392	0.92953
	1391	0.93396
	1390	0.90981
	1389	0.94779
	1388	0.9668
	1387	0.97483
	1386	0.9804
	1385	1.00695
	1384	1.06817
	1383	1.05599
	1382	1.07157
	1381	1.00832
	1380	1.03411
	1379	0.99333
	1378	0.88778
	1377	0.89566
	1376	0.91112
	1375	0.92756
	1374	0.99637
	1373	0.96029
	1372	1.06228
	1371	1.08293
	1370	1.0826
	1369	1.067
	1368	1.00788
	1367	1.01415
	1366	0.95039
	1365	0.91264
	1364	0.8541
	1363	0.86261
	1362	0.82336
	1361	0.83949
	1360	0.81527
	1359	0.85239
	1358	0.9404
	1357	1.00124
	1356	0.98197
	1355	1.0033
	1354	1.01292
	1353	0.98202
	1352	0.9787
	1351	0.98367
	1350	0.98277
	1349	0.99172
	1348	0.99994
	1347	1.03878
	1346	1.03695
	1345	1.01138
	1344	1.01476
	1343	0.97593
	1342	0.89063
	1341	0.91402
	1340	0.88006
	1339	0.89215
	1338	0.87745
	1337	0.91452
	1336	0.93942
	1335	0.91064
	1334	0.94217
	1333	0.91587
	1332	0.89691
	1331	0.90003
	1330	0.88517
	1329	0.87833
	1328	0.88639
	1327	0.9031
	1326	0.91241
	1325	0.89369
	1324	0.8826
	1323	0.88126
	1322	0.88209
	1321	0.87183
	1320	0.85905
	1319	0.86539
	1318	0.87968
	1317	0.87371
	1316	0.87334
	1315	0.88854
	1314	0.9003
	1313	0.90387
	1312	0.90531
	1311	0.91711
	1310	0.9273
	1309	0.90173
	1308	0.93248
	1307	0.94353
	1306	0.94543
	1305	1.00856
	1304	0.98211
	1303	0.99375
	1302	1.01851
	1301	1.00958
	1300	0.98402
	1299	0.97307
	1298	0.94613
	1297	0.93895
	1296	0.94383
	1295	0.93528
	1294	0.93346
	1293	0.90913
	1292	0.90545
	1291	0.89435
	1290	0.89581
	1289	0.87516
	1288	0.87405
	1287	0.86512
	1286	0.90791
	1285	0.94006
	1284	0.93762
	1283	0.93699
	1282	0.94971
	1281	0.96097
	1280	0.96968
	1279	0.9569
	1278	0.92506
	1277	0.95157
	1276	0.97412
	1275	0.98447
	1274	0.97899
	1273	0.98422
	1272	0.9812
	1271	0.97523
	1270	0.9952
	1269	0.96607
	1268	0.94416
	1267	0.93515
	1266	0.91998
	1265	0.90291
	1264	0.90826
	1263	0.90665
	1262	0.91977
	1261	0.92946
	1260	0.90979
	1259	0.90539
	1258	0.89251
	1257	0.85039
	1256	0.85969
	1255	0.87987
	1254	0.85694
	1253	0.87731
	1252	0.92415
	1251	0.92966
	1250	0.92685
	1249	0.90479
	1248	0.89123
	1247	0.91848
	1246	0.89128
	1245	0.90689
	1244	0.92579
	1243	0.94347
	1242	0.96045
	1241	0.96719
	1240	0.96519
	1239	0.92886
	1238	0.92263
	1237	0.9379
	1236	0.92693
	1235	0.91674
	1234	0.9188
	1233	0.91689
	1232	0.89297
	1231	0.90336
	1230	0.92908
	1229	0.93282
	1228	0.91122
	1227	0.94212
	1226	0.94407
	1225	0.94843
	1224	0.94169
	1223	0.94119
	1222	0.90536
	1221	0.88978
	1220	0.90815
	1219	0.9017
	1218	0.88359
	1217	0.92676
	1216	0.9557
	1215	0.96966
	1214	0.92317
	1213	0.92411
	1212	0.94922
	1211	0.95631
	1210	0.93234
	1209	0.96735
	1208	0.95904
	1207	0.95505
	1206	0.939
	1205	0.93376
	1204	0.9366
	1203	0.93674
	1202	0.93128
	1201	0.9459
	1200	0.89214
	1199	0.88526
	1198	0.89502
	1197	0.91285
	1196	0.91097
	1195	0.91247
	1194	0.92541
	1193	0.95482
	1192	0.94601
	1191	0.90357
	1190	0.88716
	1189	0.93038
	1188	0.93311
	1187	0.94113
	1186	0.96725
	1185	0.9823
	1184	1.00969
	1183	1.00717
	1182	0.98913
	1181	1.00595
	1180	0.95634
	1179	0.93472
	1178	0.92164
	1177	0.89377
	1176	0.90215
	1175	0.89594
	1174	0.91402
	1173	0.9716
	1172	0.96609
	1171	1.00124
	1170	1.02911
	1169	1.01917
	1168	1.03902
	1167	1.0373
	1166	1.003
	1165	0.96562
	1164	0.95252
	1163	0.94257
	1162	0.97262
	1161	0.92243
	1160	0.94022
	1159	0.94779
	1158	0.96458
	1157	0.94813
	1156	0.97329
	1155	0.97365
	1154	0.95488
	1153	0.93374
	1152	0.93484
	1151	0.94385
	1150	0.94705
	1149	0.91189
	1148	0.91212
	1147	0.95093
	1146	0.95099
	1145	0.92385
	1144	0.90253
	1143	0.89591
	1142	0.89949
	1141	0.887
	1140	0.88598
	1139	0.87578
	1138	0.90002
	1137	0.89478
	1136	0.89555
	1135	0.92269
	1134	0.93666
	1133	0.90643
	1132	0.92671
	1131	0.93586
	1130	0.91052
	1129	0.93659
	1128	0.92052
	1127	0.94688
	1126	0.95218
	1125	0.95394
	1124	0.96192
	1123	0.92916
	1122	0.95322
	1121	0.94211
	1120	0.89518
	1119	0.87626
	1118	0.86856
	1117	0.86383
	1116	0.87656
	1115	0.88026
	1114	0.89349
	1113	0.92128
	1112	0.9467
	1111	0.94409
	1110	0.93449
	1109	0.9568
	1108	0.97106
	1107	0.95756
	1106	0.9549
	1105	0.92172
	1104	0.97121
	1103	0.96085
	1102	0.92941
	1101	0.95076
	1100	0.92735
	1099	0.9034
	1098	0.93999
	1097	0.90769
	1096	0.90242
	1095	0.91218
	1094	0.93504
	1093	0.9124
	1092	0.92301
	1091	0.92215
	1090	0.91587
	1089	0.9271
	1088	0.92629
	1087	0.9186
	1086	0.93259
	1085	0.93164
	1084	0.93943
	1083	0.90801
	1082	0.89033
	1081	0.88363
	1080	0.90431
	1079	0.90616
	1078	0.89969
	1077	0.89177
	1076	0.8853
	1075	0.89789
	1074	0.88217
	1073	0.9037
	1072	0.8815
	1071	0.88964
	1070	0.89737
	1069	0.94142
	1068	0.98981
	1067	1.00145
	1066	0.978
	1065	1.01734
	1064	1.03443
	1063	1.02394
	1062	1.00787
	1061	0.98575
	1060	0.95526
	1059	0.94653
	1058	0.92347
	1057	0.91817
	1056	0.92182
	1055	0.95208
	1054	0.95693
	1053	0.97271
	1052	0.96675
	1051	0.94331
	1050	0.93855
	1049	0.93385
	1048	0.91551
	1047	0.92956
	1046	0.91787
	1045	0.92018
	1044	0.92371
	1043	0.90953
	1042	0.91279
	1041	0.91219
	1040	0.94659
	1039	0.92786
	1038	0.92052
	1037	0.92844
	1036	0.93237
	1035	0.93389
	1034	0.9052
	1033	0.88757
	1032	0.91412
	1031	0.91488
	1030	0.92004
	1029	0.90582
	1028	0.91197
	1027	0.93006
	1026	0.90505
	1025	0.91988
	1024	0.942
	1023	0.93586
	1022	0.93882
	1021	0.93227
	1020	0.9535
	1019	0.93663
	1018	0.92235
	1017	0.89226
	1016	0.90262
	1015	0.9369
	1014	0.92447
	1013	0.91543
	1012	0.98726
	1011	0.95968
	1010	0.97344
	1009	0.98418
	1008	0.95916
	1007	0.9589
	1006	0.94304
	1005	0.93632
	1004	0.93233
	1003	0.94096
	1002	0.92646
	1001	0.92974
	1000	0.95211
	999	0.94747
	998	0.94573
	997	0.94274
	996	0.94783
	995	0.94342
	994	0.92356
	993	0.92817
	992	0.92577
	991	0.92445
	990	0.93767
	989	0.92289
	988	0.92803
	987	0.93628
	986	0.95243
	985	0.93186
	984	0.92431
	983	0.92846
	982	0.95438
	981	0.97875
	980	0.98435
	979	0.99676
	978	0.99136
	977	0.99159
	976	0.96952
	975	0.95379
	974	0.94834
	973	0.96183
	972	0.9819
	971	0.97183
	970	0.98665
	969	0.96882
	968	0.94444
	967	0.93185
	966	0.95119
	965	0.97172
	964	0.97331
	963	0.9961
	962	0.93978
	961	0.93076
	960	0.85602
	959	0.8163
	958	0.82834
	957	0.80677
	956	0.81507
	955	0.85112
	954	0.84448
	953	0.86572
	952	0.88005
	951	0.89763
	950	0.92694
	949	0.9599
	948	0.95698
	947	0.98974
	946	0.98765
	945	1.01519
	944	0.9617
	943	0.90047
	942	0.90498
	941	0.89109
	940	0.86855
	939	0.82822
	938	0.83674
	937	0.85443
	936	0.87566
	935	0.92202
	934	0.94899
	933	1.02787
	932	0.99998
	931	0.97015
	930	0.97333
	929	0.9308
	928	0.91116
	927	0.91914
	926	0.93672
	925	0.92094
	924	0.9462
	923	0.94831
	922	0.96938
	921	0.95889
	920	0.90644
	919	0.88271
	918	0.86258
	917	0.87714
	916	0.86928
	915	0.84107
	914	0.83058
	913	0.92602
	912	0.95751
	911	0.91679
	910	0.92912
	909	0.96669
	908	1.0281
	907	1.03503
	906	1.01975
	905	1.05961
	904	1.10036
	903	1.03896
	902	1.02375
	901	0.95289
	900	0.93939
	899	0.97142
	898	0.92079
	897	0.91685
	896	0.97477
	895	0.98191
	894	1.00746
	893	0.99034
	892	0.94695
	891	0.92933
	890	0.87438
	889	0.86718
	888	0.89358
	887	0.88996
	886	0.95224
	885	1.01752
	884	0.97586
	883	0.95868
	882	0.97482
	881	0.96526
	880	0.87
	879	0.81515
	878	0.79778
	877	0.91115
	876	0.83588
	875	0.8598
	874	0.86876
	873	0.9216
	872	0.97322
	871	0.89999
	870	0.84911
	869	0.8716
	868	0.86768
	867	0.93721
	866	0.87532
	865	0.8794
	864	0.96295
	863	0.96841
	862	0.92265
	861	1.02467
	860	1.0574
	859	1.04634
	858	0.98042
	857	0.98802
	856	1.04457
	855	1.03068
	854	1.01016
	853	0.92205
	852	0.93878
	851	1.00644
	850	0.94469
	849	0.94479
	848	0.94455
	847	0.94475
	846	0.94464
	845	0.94407
	844	0.94326
	843	0.94248
	842	0.94205
	841	0.94182
	840	0.94207
	839	0.94119
	838	0.94103
	837	0.94082
	836	0.94131
	835	0.94098
	834	0.94075
	833	0.9407
	832	0.941
	831	0.9409
	830	0.94103
	829	0.94112
	828	0.9417
	827	0.9419
	826	0.9418
	825	0.94193
	824	0.9422
	823	0.94212
	822	0.94203
	821	0.94175
	820	0.94209
	819	0.94193
	818	0.94183
	817	0.94202
	816	0.94217
	815	0.94205
	814	0.94211
	813	0.94229
	812	0.94244
	811	0.94248
	810	0.94243
	809	0.94263
	808	0.94245
	807	0.94233
	806	0.9423
	805	0.9422
	804	0.94265
	803	0.94251
	802	0.94295
	801	0.94348
	800	0.94348
	799	0.94388
	798	0.94411
	797	0.9442
	796	0.94439
	795	0.94413
	794	0.94463
	793	0.94495
	792	0.94487
	791	0.94513
	790	0.9455
	789	0.94581
	788	0.94592
	787	0.94605
	786	0.94604
	785	0.9463
	784	0.94669
	783	0.94689
	782	0.9469
	781	0.94708
	780	0.94732
	779	0.94697
	778	0.94724
	777	0.94752
	776	0.94754
	775	0.94734
	774	0.94755
	773	0.9476
	772	0.94775
	771	0.94765
	770	0.94758
	769	0.94801
	768	0.94832
	767	0.94876
	766	0.94903
	765	0.94944
	764	0.94959
	763	0.94969
	762	0.94987
	761	0.95012
	760	0.95014
	759	0.95036
	758	0.95054
	757	0.95099
	756	0.95131
	755	0.95141
	754	0.95169
	753	0.95197
	752	0.95194
	751	0.95185
	750	0.95149
	749	0.95175
	748	0.95205
	747	0.95209
	746	0.9525
	745	0.95253
	744	0.95319
	743	0.9533
	742	0.95332
	741	0.95347
	740	0.95405
	739	0.95423
	738	0.95458
	737	0.95477
	736	0.95489
	735	0.95497
	734	0.95505
	733	0.95524
	732	0.9553
	731	0.95541
	730	0.95554
	729	0.9558
	728	0.95613
	727	0.95634
	726	0.95648
	725	0.95671
	724	0.95719
	723	0.95761
	722	0.95794
	721	0.95842
	720	0.95864
	719	0.95886
	718	0.95909
	717	0.95928
	716	0.95941
	715	0.95952
	714	0.95959
	713	0.95981
	712	0.96
	711	0.96009
	710	0.96048
	709	0.96058
	708	0.96073
	707	0.96098
	706	0.96109
	705	0.96138
	704	0.96164
	703	0.96169
	702	0.96179
	701	0.9621
	700	0.96237
	699	0.96256
	698	0.96273
	697	0.96286
	696	0.96324
	695	0.96357
	694	0.96374
	693	0.96406
	692	0.96422
	691	0.96452
	690	0.96481
	689	0.96489
	688	0.96491
	687	0.96482
	686	0.9648
	685	0.96475
	684	0.96469
	683	0.96464
	682	0.96441
	681	0.96443
	680	0.96443
	679	0.96466
	678	0.96461
	677	0.96466
	676	0.96496
	675	0.96502
	674	0.96519
	673	0.96543
	672	0.96553
	671	0.96559
	670	0.96582
	669	0.96614
	668	0.96652
	667	0.96668
	666	0.96677
	665	0.96708
	664	0.96712
	663	0.96711
	662	0.96737
	661	0.96752
	660	0.96758
	659	0.96774
	658	0.96788
	657	0.96802
	656	0.96808
	655	0.96794
	654	0.96815
	653	0.96827
	652	0.96834
	651	0.96826
	650	0.9684
	649	0.96853
	648	0.9686
	647	0.96873
	646	0.96876
	645	0.96889
	644	0.96914
	643	0.9694
	642	0.96944
	641	0.96947
	640	0.96964
	639	0.96974
	638	0.96973
	637	0.96981
	636	0.96983
	635	0.96988
	634	0.97008
	633	0.97013
	632	0.97003
	631	0.97019
	630	0.97015
	629	0.97011
	628	0.97001
	627	0.97
	626	0.9701
	625	0.97008
	624	0.97019
	623	0.97034
	622	0.97049
	621	0.97045
	620	0.97067
	619	0.97079
	618	0.97088
	617	0.97082
	616	0.9708
	615	0.97097
	614	0.97099
	613	0.97102
	612	0.971
	611	0.97092
	610	0.971
	609	0.971
	608	0.97085
	607	0.9709
	606	0.97115
	605	0.97116
	604	0.97137
	603	0.97131
	602	0.97139
	601	0.97155
	600	0.97161
	599	0.97167
	598	0.97162
	597	0.9717
	596	0.97176
	595	0.9718
	594	0.97174
	593	0.9717
	592	0.97175
	591	0.97179
	590	0.9718
	589	0.97168
	588	0.97194
	587	0.97201
	586	0.97221
	585	0.97199
	584	0.97211
	583	0.97216
	582	0.97223
	581	0.97196
	580	0.97183
	579	0.972
	578	0.97207
	577	0.97206
	576	0.97209
	575	0.9723
	574	0.97247
	573	0.97242
	572	0.97231
	571	0.97225
	570	0.97211
	569	0.97196
	568	0.97195
	567	0.97207
	566	0.97208
	565	0.97202
	564	0.97216
	563	0.97198
	562	0.97196
	561	0.97184
	560	0.97167
	559	0.97157
	558	0.97154
	557	0.9714
	556	0.97143
	555	0.97143
	554	0.97144
	553	0.97141
	552	0.97133
	551	0.97136
	550	0.97124
	549	0.97131
	548	0.97125
	547	0.97147
	546	0.97153
	545	0.97134
	544	0.9712
	543	0.97121
	542	0.97123
	541	0.97099
	540	0.97092
	539	0.97082
	538	0.97075
	537	0.97064
	536	0.97076
	535	0.97066
	534	0.97052
	533	0.97043
	532	0.9706
	531	0.97056
	530	0.9704
	529	0.97046
	528	0.97065
	527	0.97061
	526	0.97043
	525	0.97019
	524	0.97014
	523	0.96995
	522	0.96964
	521	0.96957
	520	0.96956
	519	0.96967
	518	0.96937
	517	0.96929
	516	0.96921
	515	0.96895
	514	0.96866
	513	0.96853
	512	0.96843
	511	0.96828
	510	0.96825
	509	0.96837
	508	0.96816
	507	0.96812
	506	0.96811
	505	0.96813
	504	0.96793
	503	0.9676
[truncated: 303 more rows]

## Sheet: Figure 2b
Figure 2b
	Energy loss (eV)	Intensity (arb. units)
	0.04895	2.13468
	0.07133	3.93439
	0.06343	7.48008
	0.07791	11.9391
	0.10819	16.989
	0.11478	23.8117
	0.15164	31.9776
	0.15164	37.323
	0.16612	46.3753
	0.18718	54.2456
	0.19508	63.4322
	0.24642	78.582
	0.28987	89.8637
	0.30435	96.6865
	0.36227	97.4117
	0.4202	93.2751
	0.4281	88.3595
	0.45706	81.5367
	0.46364	78.1253
	0.47154	74.7139
	0.50051	70.7116
	0.52947	65.3662
	0.54395	60.6117
	0.58739	55.4275
	0.63084	50.0821
	0.72562	45.9186
	0.78355	44.8979
	0.82699	44.1458
	0.90072	43.8503
	0.9876	42.3729
	1.07449	41.3253
	1.14032	39.3913
	1.22062	38.3437
	1.27065	36.732
	1.32989	35.8188
	1.40229	34.798
	1.4747	34.3414
	1.56159	33.6161
	1.62741	32.9983
	1.69982	32.4074
	1.77354	31.2255
	1.84595	30.0436
	1.88939	29.4526
	1.9697	28.405
	2.06448	26.9277
	2.15137	26.3367
	2.24616	25.1548
	2.32515	24.1072
	2.4489	23.2208
	2.61609	21.7434
	2.68981	21.7434
	2.7767	21.5823
	2.83463	21.448
	2.90703	21.5823
	2.98734	21.7434
	3.07423	21.7434
	3.15453	21.7434
	3.22694	21.7434
	3.31514	21.8777
	3.38755	21.5823
	3.44547	21.448
	3.53236	20.9913
	3.64953	20.8301
	3.7509	20.4004
	3.86806	20.4004
	3.95495	19.9437
	4.0708	19.5139
	4.23141	19.3528
	4.33278	19.3528
	4.63821	19.8094
	4.47891	19.5139
	4.77644	19.9437
	4.8857	20.1049
	4.97259	20.5347
	5.09634	20.5347
	5.22009	20.5347
	5.32146	20.4004
	5.40966	20.4004
	5.51893	20.2392
	5.63478	19.9437
	5.75063	19.5139
	5.85332	19.5139
	6.00603	18.923
	6.12978	18.4663
	6.26801	18.4663
	6.41282	18.3052
	6.58791	18.0097
	6.70376	18.3052
	6.89992	18.3052
	7.02367	18.0097
	7.1619	18.0097
	7.28565	17.8754
	7.43046	17.7142
	7.52525	17.2845
	7.63452	17.2845
	7.75168	17.2845
	7.85964	17.2845
	7.93994	16.989

## Sheet: Figure 2d
Figure 2d
	Wavelength (nm)	Counts
		1.25 mM MB	1.25 mM MB with Ni3N
	660	2220.8	2198.09
	661	2223.07	2198.32
	662	2228.31	2205.24
	663	2237.88	2218.93
	664	2253.51	2238.67
	665	2276.98	2263.07
	666	2309.66	2290.49
	667	2352.06	2319.38
	668	2403.58	2348.66
	669	2462.49	2377.93
	670	2526.14	2407.55
	671	2591.36	2438.51
	672	2654.95	2472.14
	673	2714.18	2509.72
	674	2767.16	2552.01
	675	2812.99	2598.95
	676	2851.75	2649.46
	677	2884.3	2701.56
	678	2911.97	2752.74
	679	2936.17	2800.56
	680	2958.13	2843.4
	681	2978.71	2881.03
	682	2998.31	2915.05
	683	3017.04	2948.88
	684	3034.86	2987.29
	685	3051.87	3035.68
	686	3068.56	3099.16
	687	3085.9	3181.79
	688	3105.38	3286.23
	689	3128.8	3413.96
	690	3157.98	3566.09
	691	3194.46	3744.57
	692	3239.18	3953.41
	693	3292.44	4199.54
	694	3354.03	4492.92
	695	3423.66	4845.73
	696	3501.55	5270.59
	697	3589.03	5778.38
	698	3688.98	6375.91
	699	3805.87	7064.38
	700	3945.34	7838.72
	701	4113.26	8688.48
	702	4314.53	9599.75
	703	4551.85	10557.9
	704	4824.75	11550.2
	705	5129.31	12568.2
	706	5458.74	13608.2
	707	5804.59	14671.1
	708	6158.69	15760
	709	6515.04	16878.8
	710	6871.37	18029.1
	711	7229.72	19209
	712	7595.98	20413.2
	713	7978.24	21634.1
	714	8384.31	22863.4
	715	8819.19	24095.1
	716	9282.86	25326.2
	717	9769.28	26557.7
	718	10266.8	27793.3
	719	10760.3	29037.1
	720	11233.8	30290.6
	721	11674	31550.4
	722	12073.6	32807.2
	723	12432.7	34046
	724	12759.2	35249.1
	725	13067.2	36399.1
	726	13374.5	37483.8
	727	13698.6	38498.8
	728	14053.8	39449.4
	729	14448.3	40350.2
	730	14883.3	41222.2
	731	15353.6	42089.1
	732	15848.8	42972.6
	733	16356.3	43889.1
	734	16863.4	44847.1
	735	17359.5	45847.1
	736	17837.2	46883.1
	737	18292.7	47944.1
	738	18724.9	49017.3
	739	19134.8	50089.1
	740	19524.4	51146.2
	741	19896	52174.6
	742	20252.1	53159.8
	743	20595.5	54085.3
	744	20929.7	54933.9
	745	21258.1	55689.5
	746	21584.4	56339.7
	747	21911.1	56879.5
	748	22238.3	57313.8
	749	22562.9	57658.2
	750	22877.9	57937.3
	751	23172.9	58181
	752	23435.4	58417.7
	753	23653.3	58668.5
	754	23817.3	58941.2
	755	23923.1	59227.7
	756	23972.9	59504.5
	757	23975.5	59736.4
	758	23944.4	59883.5
	759	23895.4	59908.8
	760	23842.6	59785.8
	761	23795.5	59503
	762	23756.2	59065.3
	763	23718.8	58492.6
	764	23670.4	57814.2
	765	23594	57062.7
	766	23471.8	56267.6
	767	23290.3	55450.8
	768	23042.7	54624.4
	769	22731.7	53791.2
	770	22368.9	52947.3
	771	21973.2	52086.2
	772	21567.3	51202.5
	773	21172.7	50293.8
	774	20806.3	49362.3
	775	20476.6	48413.3
	776	20182.5	47453.2
	777	19913.9	46487.4
	778	19653.7	45518.2
	779	19382	44544.5
	780	19080.2	43562.3
	781	18734.9	42566.6
	782	18340.3	41553.3
	783	17899.9	40521.8
	784	17424.9	39475.5
	785	16932.4	38422.2
	786	16441.6	37372.5
	787	15970.3	36338.2
	788	15531.8	35329.9
	789	15132.6	34355.6
	790	14772.5	33419.6
	791	14445	32522.4
	792	14139.7	31661.6
	793	13845.3	30833
	794	13551.5	30032.2
	795	13251.7	29255.2
	796	12943.6	28499
	797	12629.1	27762.3
	798	12313	27044.4
	799	12001.7	26345.6
	800	11701	25666.2
	801	11414.9	25006.7
	802	11145.3	24367.5
	803	10891.2	23748.5
	804	10650	23149.6
	805	10418.5	22569.5
	806	10193.6	22006.3
	807	9972.71	21456.9
	808	9754.74	20917.3
	809	9539.17	20383
	810	9325.87	19849.9
	811	9114.57	19315.4
	812	8904.56	18779.2
	813	8694.75	18243.7
	814	8484.12	17714.3
	815	8272.18	17198.2
	816	8059.52	16702.5
	817	7847.96	16233.2
	818	7640.2	15792.4
	819	7439.18	15377.8
	820	7246.97	14982.2
	821	7063.86	14594.5
	822	6887.69	14201.6
	823	6713.85	13790.6
	824	6535.95	13351.6
	825	6347.13	12879.5
	826	6141.64	12375
	827	5916.39	11844.3
	828	5671.95	11298.3
	829	5412.8	10749.8
	830	5146.76	10211.8
	831	4883.6	9694.98
	832	4633.27	9206.3
	833	4404.1	8748.4
	834	4201.37	8319.92
	835	4026.63	7916.54
	836	3877.73	7532.46
	837	3749.63	7161.99
	838	3635.66	6800.78
	839	3528.88	6446.58
	840	3423.34	6099.48
	841	3314.9	5761.54
	842	3201.6	5436.08
	843	3083.55	5126.84
	844	2962.56	4837.07
	845	2841.55	4568.94
	846	2724.02	4323.22
	847	2613.55	4099.24
	848	2513.43	3895.24
	849	2426.35	3708.84
	850	2354.13	3537.62
	851	2297.46	3379.65
	852	2255.77	3233.78
	853	2227.17	3099.74
	854	2208.58	2977.96
	855	2196.16	2869.15
	856	2185.88	2773.74
	857	2174.21	2691.45
	858	2158.78	2620.93
	859	2138.72	2559.74
	860	2114.8	2504.62
	861	2088.98	2452.08
	862	2063.84	2399.06
	863	2041.71	2343.66
	864	2023.99	2285.52
	865	2010.67	2225.99
	866	2000.36	2167.79
	867	1990.65	2114.39
	868	1978.87	2069.18
	869	1962.89	2034.66
	870	1941.76	2011.83
	871	1916.08	1999.96
	872	1887.78	1996.77
	873	1859.69	1998.98
	874	1834.69	2002.98
	875	1814.96	2005.62
	876	1801.45	2004.73
	877	1793.7	1999.39
	878	1790.05	1989.86
	879	1788.28	1977.25
	880	1786.3	1963.04
	881	1782.76	1948.68
	882	1777.43	1935.26
	883	1771.15	1923.4
	884	1765.51	1913.36
	885	1762.21	1905.18
	886	1762.47	1898.91
	887	1766.59	1894.69
	888	1773.82	1892.76
	889	1782.53	1893.27
	890	1790.67	1896.11
	891	1796.35	1900.76
	892	1798.32	1906.18
	893	1796.26	1911.02
	894	1790.78	1913.82
	895	1783.14	1913.36
	896	1774.86	1909.07
	897	1767.31	1901.19
	898	1761.38	1890.84
	899	1757.46	1879.89
	900	1755.56	1870.59

## Sheet: Figure 2e
Figure 2e
	Wavelength (nm)	Counts
		Only Ni3N
	660	46559.1
	661	46472.7
	662	46034.7
	663	45225.7
	664	44064.6
	665	42604.8
	666	40925.8
	667	39120.8
	668	37283.3
	669	35495.5
	670	33819.1
	671	32291.8
	672	30927.2
	673	29719.4
	674	28649.4
	675	27693.4
	676	26830.2
	677	26045.9
	678	25337.3
	679	24711.1
	680	24181.4
	681	23763.9
	682	23470.5
	683	23302.8
	684	23248.3
	685	23278
	686	23348.1
	687	23403.7
	688	23386.5
	689	23242.8
	690	22932.2
	691	22434.9
	692	21755.1
	693	20921.6
	694	19983.3
	695	19002.4
	696	18044.1
	697	17167.9
	698	16418.4
	699	15820.9
	700	15379.5
	701	15079.3
	702	14892.1
	703	14782.3
	704	14714.6
	705	14658.9
	706	14593.6
	707	14507.1
	708	14395.7
	709	14261.8
	710	14110.5
	711	13947.4
	712	13776.9
	713	13602.1
	714	13425
	715	13247.7
	716	13073.2
	717	12906
	718	12751.5
	719	12615.2
	720	12501.7
	721	12413.9
	722	12351.6
	723	12312.2
	724	12290.7
	725	12281.1
	726	12277
	727	12272.9
	728	12264.8
	729	12250.2
	730	12228.3
	731	12198.9
	732	12162.3
	733	12118.7
	734	12067.5
	735	12007.6
	736	11937.5
	737	11855.6
	738	11760.9
	739	11653.5
	740	11535.2
	741	11409.5
	742	11281.2
	743	11156.4
	744	11041.1
	745	10940.1
	746	10856.2
	747	10789.4
	748	10736.7
	749	10692.5
	750	10650.1
	751	10603.4
	752	10548.1
	753	10483.2
	754	10411.2
	755	10337.9
	756	10270.4
	757	10215.2
	758	10176
	759	10152.2
	760	10138.9
	761	10126.9
	762	10105.8
	763	10066.1
	764	10002.2
	765	9913.95
	766	9807.68
	767	9694.73
	768	9589.13
	769	9504.38
	770	9450.26
	771	9430.61
	772	9442.44
	773	9476.79
	774	9521.01
	775	9561.68
	776	9587.61
	777	9592.04
	778	9573.45
	779	9535.05
	780	9483.17
	781	9424.99
	782	9366.5
	783	9311.13
	784	9259.34
	785	9209.24
	786	9157.81
	787	9102.33
	788	9041.43
	789	8975.56
	790	8906.62
	791	8837.18
	792	8769.42
	793	8704.34
	794	8641.4
	795	8578.88
	796	8514.53
	797	8446.57
	798	8374.3
	799	8298.44
	800	8220.82
	801	8143.6
	802	8068.45
	803	7995.8
	804	7924.6
	805	7852.79
	806	7778.08
	807	7699.18
	808	7616.7
	809	7533.66
	810	7455.18
	811	7387.5
	812	7336.51
	813	7306.12
	814	7297.05
	815	7306.3
	816	7327.45
	817	7351.85
	818	7370.34
	819	7375
	820	7360.74
	821	7326.13
	822	7273.38
	823	7207.67
	824	7135.76
	825	7064.44
	826	6999.14
	827	6942.92
	828	6896.07
	829	6856.4
	830	6820
	831	6782.37
	832	6739.58
	833	6689.25
	834	6631.12
	835	6567.1
	836	6500.88
	837	6437.01
	838	6379.9
	839	6332.79
	840	6297.01
	841	6271.83
	842	6254.77
	843	6242.46
	844	6231.84
	845	6221.2
	846	6210.97
	847	6203.7
	848	6203.37
	849	6214.01
	850	6238.06
	851	6274.8
	852	6319.62
	853	6364.17
	854	6397.72
	855	6409.41
	856	6390.81
	857	6338.22
	858	6253.91
	859	6146.01
	860	6026.89
	861	5910.49
	862	5809.14
	863	5730.86
	864	5677.82
	865	5646.32
	866	5628.36
	867	5614.19
	868	5595.2
	869	5566.11
	870	5526
	871	5477.71
	872	5426.14
	873	5375.88
	874	5329.16
	875	5284.82
	876	5238.79
	877	5185.79
	878	5121.86
	879	5046.61
	880	4964.38
	881	4883.68
	882	4814.9
	883	4766.87
	884	4743.49
	885	4741.57
	886	4750.87
	887	4756.87
	888	4745.7
	889	4709.99
	890	4654
	891	4596.12
	892	4567.6
	893	4607.06
	894	4751.62
	895	5026.32
	896	5434.45
	897	5951.06
	898	6521.64
	899	7066.74
	900	7492.09

## Sheet: Figure 3a
Figure 3a
	2θ (degree)	Intensity (arb. units)		2θ (degree)	Intensity (arb. units)
		Ni3N			PDF Card No. 01-074-8394
	10.0044	18113		22.327	1
	10.0214	17816.6		31.404	2.4
	10.0384	17912.5		39.187	18.6
	10.0554	18017.5		41.734	23.7
	10.0724	17658.2		44.631	100
	10.0894	17855.5		45.563	0.2
	10.1064	17660.5		47.835	0.1
	10.1234	17810		50.455	0.3
	10.1404	17508		58.578	15
	10.1574	17651		65.684	0.2
	10.1744	17562.8		69.263	0.1
	10.1914	17657.9		71.018	11.5
	10.2084	17647.7		78.22	10.1
	10.2254	17682.9		84.24	0.9
	10.2424	17654.9		85.898	7.9
	10.2594	17516.5		87.884	6.2
	10.2764	17559.2		90.861	1.4
	10.2934	17498.7		98.824	1.7
	10.3104	17359		103.882	0.9
	10.3274	17503.2		118.072	2.5
	10.3444	17477.5		125.055	0.5
	10.3614	17268.5		129.628	4.2
	10.3784	17195.2		133.61	3
	10.3954	17235.5		144.182	1.9
	10.4124	17275.8		145.905	1.6
	10.4294	17250.7
	10.4464	17254.3
	10.4634	17219.8
	10.4804	17270.4
	10.4974	17442.3
	10.5144	17263
	10.5314	16953
	10.5484	16918.6
	10.5654	16966.9
	10.5824	17021.2
	10.5994	17046.9
	10.6164	16987.8
	10.6334	16968.9
	10.6504	16991.2
	10.6674	16912.8
	10.6844	16849.9
	10.7014	16872.6
	10.7184	17005.8
	10.7354	16912.9
	10.7524	16865.8
	10.7694	16817.8
	10.7864	16847.7
	10.8034	16584.6
	10.8204	16750.8
	10.8374	16648.2
	10.8544	16775.7
	10.8714	16593.8
	10.8884	16746.6
	10.9054	16555.5
	10.9224	16610.7
	10.9394	16587.5
	10.9564	16618
	10.9734	16412.2
	10.9904	16567.8
	11.0074	16457.2
	11.0244	16408.2
	11.0414	16263.6
	11.0584	16392.3
	11.0754	16324.8
	11.0924	16305
	11.1094	16499.1
	11.1264	16433.1
	11.1434	16426.9
	11.1604	16466.4
	11.1774	16469.3
	11.1944	16307.1
	11.2114	16286.3
	11.2284	16293.1
	11.2454	16182.3
	11.2624	16096.2
	11.2794	16148.4
	11.2964	16118
	11.3134	16055.3
	11.3304	16268.8
	11.3474	16148.8
	11.3644	16178
	11.3814	16023.3
	11.3984	15994.3
	11.4154	15996.7
	11.4324	15989.5
	11.4494	16036
	11.4664	15971.4
	11.4834	16121.4
	11.5004	16215.2
	11.5174	15986.4
	11.5344	15939.8
	11.5514	15954.2
	11.5684	15876.7
	11.5854	15677.1
	11.6024	15728.2
	11.6194	15931.3
	11.6364	15790.8
	11.6534	15719.8
	11.6704	15757.5
	11.6874	15798.3
	11.7044	15561.4
	11.7214	15506
	11.7384	15764.5
	11.7554	15650.8
	11.7724	15583.5
	11.7894	15353.7
	11.8064	15417.6
	11.8234	15278.9
	11.8404	15702.1
	11.8574	15587.4
	11.8744	15353.2
	11.8914	15319
	11.9084	15615.4
	11.9254	15279.8
	11.9424	15448.2
	11.9594	15151
	11.9764	15109.2
	11.9934	15390.5
	12.0104	15303.7
	12.0274	14956.5
	12.0444	15153
	12.0614	15178.4
	12.0784	15037.6
	12.0954	14939.4
	12.1124	15104.3
	12.1294	15157.7
	12.1464	14996.6
	12.1634	15172.4
	12.1804	15086.8
	12.1974	14891.4
	12.2144	14691.6
	12.2314	14850.4
	12.2484	14899.6
	12.2654	14866.6
	12.2824	14888
	12.2994	14615
	12.3164	14562
	12.3334	14673.8
	12.3504	14943.8
	12.3674	14698.5
	12.3844	14724
	12.4014	14572.9
	12.4184	14644.4
	12.4354	14693.9
	12.4524	14696.4
	12.4694	14741.1
	12.4864	14549.7
	12.5034	14538.2
	12.5204	14508.8
	12.5374	14414.7
	12.5544	14394.6
	12.5714	14400.2
	12.5884	14472.5
	12.6054	14374.6
	12.6224	14333.4
	12.6394	14370.7
	12.6564	14381.4
	12.6734	14367.1
	12.6904	14375.6
	12.7074	14351.9
	12.7244	14232.7
	12.7414	14273.3
	12.7584	14310
	12.7754	14203.8
	12.7924	14250.7
	12.8094	14329.7
	12.8264	14155.3
	12.8434	13894.2
	12.8604	14089.7
	12.8774	14158.2
	12.8944	13864
	12.9114	14038.7
	12.9284	14049
	12.9454	13866.1
	12.9624	13715.9
	12.9794	14004.7
	12.9964	13669.3
	13.0134	13925.2
	13.0304	13791.6
	13.0474	13711.9
	13.0644	13816
	13.0814	13715.2
	13.0984	13690
	13.1154	13712
	13.1324	13777.3
	13.1494	13717.4
	13.1664	13815.9
	13.1834	13777.1
	13.2004	13552
	13.2174	13660.4
	13.2344	13673.1
	13.2514	13698.3
	13.2684	13508.9
	13.2854	13406.2
	13.3024	13482
	13.3194	13505.9
	13.3364	13435.3
	13.3534	13340.5
	13.3704	13359.5
	13.3874	13336
	13.4044	13393.1
	13.4214	13405.4
	13.4384	13468
	13.4554	13330.1
	13.4724	13207.8
	13.4894	13154.2
	13.5064	13302.6
	13.5234	13384.6
	13.5404	13234.7
	13.5574	13239.5
	13.5744	13274.9
	13.5914	13096.8
	13.6084	13044.4
	13.6254	13124.2
	13.6424	13114.1
	13.6594	13126.6
	13.6764	13067.8
	13.6934	12880.2
	13.7104	12893.5
	13.7274	13245.6
	13.7444	12977.3
	13.7614	12855.3
	13.7784	12833.8
	13.7954	12786.7
	13.8124	12675.5
	13.8294	12794
	13.8464	12663.5
	13.8634	12916.3
	13.8804	12790.6
	13.8974	12779.1
	13.9144	12928.3
	13.9314	12970.7
	13.9484	12820.5
	13.9654	12876.3
	13.9824	12841.9
	13.9994	12718.9
	14.0164	12600.8
	14.0334	12700.4
	14.0504	12628.6
	14.0674	12435.1
	14.0844	12620.2
	14.1014	12735.8
	14.1184	12607.4
	14.1354	12488.7
	14.1524	12566.5
	14.1694	12555.9
	14.1864	12512.5
	14.2034	12454.7
	14.2204	12541.1
	14.2374	12525
	14.2544	12380.9
	14.2714	12508.6
	14.2884	12479.5
	14.3054	12404.7
	14.3224	12425.6
	14.3394	12299.9
	14.3564	12352.7
	14.3734	12356.7
	14.3904	12296.8
	14.4074	12218.8
	14.4244	12211.7
	14.4414	12372.7
	14.4584	12373.5
	14.4754	12459.7
	14.4924	12369.5
	14.5094	12232.4
	14.5264	12226.6
	14.5434	12168.6
	14.5604	12157
	14.5774	12096.5
	14.5944	12185
	14.6114	12215.9
	14.6284	12097.2
	14.6454	11921.1
	14.6624	12100.3
	14.6794	12184
	14.6964	12106.4
	14.7134	12213.5
	14.7304	12016.1
	14.7474	11944.3
	14.7644	11958.6
	14.7814	11912.4
	14.7984	12034.9
	14.8154	12207.9
	14.8324	11852.5
	14.8494	11798.6
	14.8664	11893.1
	14.8834	11904.8
	14.9004	11977.2
	14.9174	11886.7
	14.9344	11970.4
	14.9514	11819.3
	14.9684	11797.8
	14.9854	11898.8
	15.0024	11897.5
	15.0194	11923.1
	15.0364	11982.4
	15.0534	11790.9
	15.0704	11824.4
	15.0874	11759.4
	15.1044	11739.1
	15.1214	11625.4
	15.1384	11696.1
	15.1554	11836.4
	15.1724	11717.3
	15.1894	11617.3
	15.2064	11678.5
	15.2234	11575.9
	15.2404	11663.7
	15.2574	11628.1
	15.2744	11614.9
	15.2914	11645.3
	15.3084	11587
	15.3254	11488.1
	15.3424	11531
	15.3594	11532.8
	15.3764	11493.6
	15.3934	11486.1
	15.4104	11443.1
	15.4274	11504.1
	15.4444	11543.6
	15.4614	11458.2
	15.4784	11431.4
	15.4954	11582.8
	15.5124	11524.9
	15.5294	11472.5
	15.5464	11526.2
	15.5634	11453.3
	15.5804	11356.3
	15.5974	11387.1
	15.6144	11385.7
	15.6314	11348.1
	15.6484	11322.6
	15.6654	11350.2
	15.6824	11492
	15.6994	11304.9
	15.7164	11350.3
	15.7334	11315.2
	15.7504	11225.6
	15.7674	11292.5
	15.7844	11178.6
	15.8014	11252.9
	15.8184	11290.4
	15.8354	11134.6
	15.8524	11429.6
	15.8694	11166.5
	15.8864	11330.1
	15.9034	11267.3
	15.9204	11225.6
	15.9374	11271
	15.9544	11176.4
	15.9714	11225.7
	15.9884	11233.6
	16.0054	11197.3
	16.0224	11187
	16.0394	11153.6
	16.0564	10986
	16.0734	11218.3
	16.0904	11193
	16.1074	11114.2
	16.1244	11004.9
	16.1414	11199
	16.1584	11031.3
	16.1754	11251.9
	16.1924	11043.5
	16.2094	11209.5
	16.2264	11251.9
	16.2434	11253.8
	16.2604	11127.5
	16.2774	10970.1
	16.2944	10982.6
	16.3114	11002.3
	16.3284	11166.8
	16.3454	11230.8
	16.3624	11146.3
	16.3794	10949.9
	16.3964	10947.3
	16.4134	10995.2
	16.4304	11041.2
	16.4474	10958
	16.4644	10877.5
	16.4814	10902.5
	16.4984	10833
	16.5154	10921.1
	16.5324	10921.8
	16.5494	10898
	16.5664	10889.2
	16.5834	10864
	16.6004	10828.4
	16.6174	11022
	16.6344	10847.5
	16.6514	10850.6
	16.6684	10801.5
	16.6854	10773.2
	16.7024	10878.6
	16.7194	10965.1
	16.7364	10888.7
	16.7534	10929.7
	16.7704	10876.7
	16.7874	10964.7
	16.8044	10655.1
	16.8214	10874.9
	16.8384	10930.6
	16.8554	11049.8
	16.8724	10765.5
	16.8894	10725.5
	16.9064	10829.6
	16.9234	10771.4
	16.9404	10709
	16.9574	10800.6
	16.9744	10585.7
	16.9914	10796.2
	17.0084	10720.5
	17.0254	10708.2
	17.0424	10846.3
	17.0594	10880.9
	17.0764	10771.8
	17.0934	10810.1
	17.1104	10885.2
	17.1274	10762.5
	17.1444	10575
	17.1614	10809.4
	17.1784	10806.3
	17.1954	10762
	17.2124	10663.9
	17.2294	10663.3
	17.2464	10729.1
	17.2634	10703.4
	17.2804	10740.9
	17.2974	10603.4
	17.3144	10599.2
	17.3314	10672
	17.3484	10760.6
	17.3654	10860.1
	17.3824	10710.9
	17.3994	10578.7
	17.4164	10592.1
	17.4334	10549.6
	17.4504	10551.3
	17.4674	10610.2
	17.4844	10563.7
	17.5014	10627.5
	17.5184	10667.5
	17.5354	10575.3
	17.5524	10561.6
	17.5694	10617.2
	17.5864	10687.8
	17.6034	10698.6
	17.6204	10566.6
	17.6374	10439.5
	17.6544	10662.5
	17.6714	10673.3
	17.6884	10690.2
	17.7054	10597.9
	17.7224	10620.2
	17.7394	10691.6
	17.7564	10577.4
	17.7734	10518.6
	17.7904	10444.8
	17.8074	10569
	17.8244	10449.5
	17.8414	10687.8
	17.8584	10430.2
	17.8754	10695.5
	17.8924	10601.2
	17.9094	10358
	17.9264	10457.6
	17.9434	10553
	17.9604	10762
	17.9774	10630.6
	17.9944	10625
	18.0114	10582.1
	18.0284	10503.9
	18.0454	10501.5
	18.0624	10593.6
	18.0794	10593.1
	18.0964	10644.3
	18.1134	10512.1
	18.1304	10627.2
	18.1474	10567
	18.1644	10668
	18.1814	10542.5
	18.1984	10599.8
	18.2154	10587.3
	18.2324	10433.2
	18.2494	10568.1
	18.2664	10551.7
	18.2834	10625
	18.3004	10675.4
	18.3174	10654
	18.3344	10655.5
	18.3514	10621.7
	18.3684	10564.4
	18.3854	10646
	18.4024	10622.8
	18.4194	10548.6
	18.4364	10556.6
	18.4534	10457.1
	18.4704	10558.7
	18.4874	10685.8
	18.5044	10584.8
	18.5214	10566.3
	18.5384	10586.9
	18.5554	10622.5
	18.5724	10526.9
	18.5894	10592.3
	18.6064	10601.7
	18.6234	10408.4
	18.6404	10631.6
	18.6574	10655.6
	18.6744	10524.9
	18.6914	10610
	18.7084	10506.9
	18.7254	10450.5
	18.7424	10605.2
	18.7594	10599.4
	18.7764	10517.1
	18.7934	10542.9
	18.8104	10393.7
	18.8274	10520.8
	18.8444	10475.2
	18.8614	10494.3
	18.8784	10390.9
	18.8954	10403.6
	18.9124	10342.2
	18.9294	10539.8
	18.9464	10460.9
	18.9634	10544.5
	18.9804	10589.8
	18.9974	10356.5
	19.0144	10359.6
	19.0314	10293.4
	19.0484	10434.3
	19.0654	10501.5
	19.0824	10455.6
	19.0994	10341.3
	19.1164	10456.8
	19.1334	10607.8
	19.1504	10694.7
	19.1674	10665.4
	19.1844	10622.9
	19.2014	10521.9
	19.2184	10491
	19.2354	10399.1
	19.2524	10386.3
	19.2694	10378.7
	19.2864	10441.3
	19.3034	10539.1
	19.3204	10565.4
	19.3374	10629.7
	19.3544	10560.4
	19.3714	10417.7
	19.3884	10369.5
	19.4054	10421.4
	19.4224	10570.7
	19.4394	10548.9
	19.4564	10502.4
	19.4734	10447.4
	19.4904	10498
	19.5074	10521.6
	19.5244	10603.3
	19.5414	10562
	19.5584	10454.7
	19.5754	10458.4
	19.5924	10541.4
	19.6094	10555.4
	19.6264	10697.7
	19.6434	10505.7
	19.6604	10436.3
	19.6774	10596.8
	19.6944	10491.8
	19.7114	10558.6
	19.7284	10620.9
	19.7454	10578.2
	19.7624	10521.9
	19.7794	10534.2
	19.7964	10813.6
	19.8134	10505.6
	19.8304	10562.7
	19.8474	10406.9
	19.8644	10480.9
	19.8814	10605.7
	19.8984	10757.4
	19.9154	10761.2
	19.9324	10770.2
	19.9494	10555.1
	19.9664	10642.9
	19.9834	10764.3
	20.0004	10701.5
	20.0174	10654.4
	20.0344	10587.8
	20.0514	10683.4
	20.0684	10457.1
	20.0854	10517.4
	20.1024	10573.6
	20.1194	10767.4
	20.1364	10693.8
	20.1534	10571
	20.1704	10638.7
	20.1874	10690.6
	20.2044	10749.2
	20.2214	10722.5
	20.2384	10595.6
	20.2554	10751.7
	20.2724	10794
	20.2894	10650.2
	20.3064	10672.2
	20.3234	10781.3
	20.3404	10762.4
	20.3574	10609.6
	20.3744	10543.7
	20.3914	10659
	20.4084	10611.2
	20.4254	10672.5
	20.4424	10750.1
	20.4594	10631.2
	20.4764	10548.8
	20.4934	10585.6
	20.5104	10746.1
	20.5274	10745.9
	20.5444	10659.1
	20.5614	10739.2
	20.5784	10712.4
	20.5954	10755.6
	20.6124	10760.4
	20.6294	10847.8
	20.6464	10745.4
	20.6634	10662.9
	20.6804	10745.5
	20.6974	10855
	20.7144	10588
	20.7314	10581.5
	20.7484	10695.6
	20.7654	10687
	20.7824	10764.5
	20.7994	10751.2
	20.8164	10668.3
	20.8334	10546.7
	20.8504	10775
	20.8674	10991.6
	20.8844	10814.1
	20.9014	10890.5
	20.9184	10584.3
	20.9354	10955
	20.9524	10939.6
	20.9694	10746
	20.9864	10804.1
	21.0034	10708.7
	21.0204	10926.6
	21.0374	10698.4
	21.0544	10756.5
	21.0714	10863.3
	21.0884	10725
	21.1054	10723.5
	21.1224	10783.4
	21.1394	10874.5
	21.1564	10853.6
	21.1734	10839.7
	21.1904	10899
	21.2074	10880.1
	21.2244	10856.6
	21.2414	11039.6
	21.2584	11052
	21.2754	10982.3
	21.2924	11063.3
	21.3094	11160
	21.3264	11354.8
	21.3434	11441.4
	21.3604	11388.9
	21.3774	11546.7
	21.3944	11463.7
	21.4114	11447.1
	21.4284	11525.9
	21.4454	11442.1
	21.4624	11556.6
	21.4794	11547.3
	21.4964	11341.1
	21.5134	11384
	21.5304	11341.7
	21.5474	11314.7
	21.5644	11170.4
	21.5814	11158.7
	21.5984	11183.3
	21.6154	11103.8
	21.6324	10997.1
	21.6494	10905.7
	21.6664	10942.9
	21.6834	10966.1
	21.7004	11012.2
	21.7174	10831
	21.7344	10898.3
	21.7514	10898.8
	21.7684	11023
	21.7854	10968
	21.8024	11042.9
	21.8194	11101.4
	21.8364	10947.4
	21.8534	10947.2
	21.8704	10914.8
	21.8874	10932.8
	21.9044	10871.3
	21.9214	10941.7
	21.9384	10737.2
	21.9554	10787.9
	21.9724	10978.1
	21.9894	11031.9
	22.0064	10898.3
	22.0234	10805.1
	22.0404	10841.7
	22.0574	10780.8
	22.0744	10970.6
	22.0914	10735.8
	22.1084	10836.1
	22.1254	10893.4
	22.1424	10879.5
	22.1594	10948.9
	22.1764	10863.8
	22.1934	10877.1
	22.2104	10878.5
	22.2274	10914
	22.2444	10862.8
	22.2614	10827.6
	22.2784	10937.1
	22.2954	10919.6
	22.3124	10869.5
	22.3294	10907.9
	22.3464	10976.6
	22.3634	10994.5
	22.3804	10937.6
	22.3974	10877.2
	22.4144	10932.2
	22.4314	10961.6
	22.4484	10929.1
	22.4654	10880.5
	22.4824	10881.7
	22.4994	10905.9
	22.5164	10941.2
	22.5334	10822.8
	22.5504	10766.4
	22.5674	10856.7
	22.5844	10835.9
	22.6014	10794.7
	22.6184	10650.3
	22.6354	10942.3
	22.6524	11091.4
	22.6694	10947.2
	22.6864	10632.6
	22.7034	10716.4
	22.7204	10766.2
	22.7374	10893
	22.7544	10842.9
	22.7714	10814.3
	22.7884	10990.1
	22.8054	10859.1
	22.8224	10927.2
	22.8394	10834.8
	22.8564	10710.7
	22.8734	10643.6
	22.8904	10931.8
	22.9074	10942.5
	22.9244	10689.3
	22.9414	10863.3
	22.9584	10903.1
	22.9754	10938.5
	22.9924	10910.3
	23.0094	11047.3
	23.0264	10906.1
	23.0434	10778.5
	23.0604	10796
	23.0774	10814.6
	23.0944	10913.7
	23.1114	10853.7
	23.1284	10837.3
	23.1454	10990.8
	23.1624	10970.9
	23.1794	10952.9
	23.1964	10974.1
	23.2134	10935.3
	23.2304	10799.4
	23.2474	10816.7
	23.2644	10775.3
	23.2814	10749.2
	23.2984	10868.7
	23.3154	10867.3
	23.3324	10842
	23.3494	10871.8
	23.3664	10877.6
	23.3834	10746
	23.4004	10777.7
	23.4174	10792.4
	23.4344	10770.2
	23.4514	10839
	23.4684	10804.2
	23.4854	10696
	23.5024	10858
	23.5194	10812.3
	23.5364	10934.3
	23.5534	10742.2
	23.5704	10842.1
	23.5874	10914
	23.6044	10608.4
	23.6214	10707.3
	23.6384	10707.2
	23.6554	10626.1
	23.6724	10701.3
	23.6894	10767.6
	23.7064	10608.9
	23.7234	10713.2
	23.7404	10561.3
	23.7574	10699.1
	23.7744	10641
	23.7914	10702.8
	23.8084	10477.5
	23.8254	10619.7
	23.8424	10752.4
	23.8594	10617.1
	23.8764	10713.4
	23.8934	10521.3
	23.9104	10514.4
	23.9274	10554.4
	23.9444	10626.1
	23.9614	10590.7
	23.9784	10447.6
	23.9954	10570.6
	24.0124	10519
	24.0294	10521.8
	24.0464	10618.3
	24.0634	10599.6
	24.0804	10628.6
	24.0974	10562.3
	24.1144	10553.9
	24.1314	10475.4
	24.1484	10624.9
	24.1654	10591
	24.1824	10532.6
	24.1994	10577.3
	24.2164	10472
	24.2334	10375.1
	24.2504	10477
	24.2674	10495.2
	24.2844	10551.2
	24.3014	10494.7
	24.3184	10576.8
	24.3354	10570.4
	24.3524	10465.6
	24.3694	10438.2
	24.3864	10368.4
	24.4034	10392.8
	24.4204	10450.3
	24.4374	10357.8
	24.4544	10365.9
	24.4714	10392.5
	24.4884	10390.5
	24.5054	10328.6
	24.5224	10350.7
	24.5394	10358.9
	24.5564	10489.7
	24.5734	10301.5
	24.5904	10117.9
	24.6074	10295.2
	24.6244	10307.5
	24.6414	10257.3
	24.6584	10487
	24.6754	10344.5
	24.6924	10276.3
	24.7094	10347.3
	24.7264	10287.9
	24.7434	10203.3
	24.7604	10382.9
	24.7774	10345.5
	24.7944	10353.8
	24.8114	10321.3
	24.8284	10234.6
	24.8454	10393.6
	24.8624	10272.4
	24.8794	10170.5
	24.8964	10369.5
	24.9134	10359.1
	24.9304	10203.4
	24.9474	10198.1
	24.9644	10296.9
	24.9814	10414
	24.9984	10283.5
	25.0154	10359.5
	25.0324	10281.6
	25.0494	10237.9
	25.0664	10178.5
	25.0834	10193
	25.1004	10144.3
	25.1174	10154.2
	25.1344	10356.2
	25.1514	10362.2
	25.1684	10267.7
	25.1854	10253.2
	25.2024	10348.9
	25.2194	10536.4
	25.2364	10457.8
	25.2534	10284.4
	25.2704	10375.3
	25.2874	10469.9
	25.3044	10464.4
	25.3214	10362.1
	25.3384	10380.6
	25.3554	10453.2
	25.3724	10458.9
	25.3894	10311
	25.4064	10363.2
	25.4234	10279.4
	25.4404	10153.4
	25.4574	10267.3
	25.4744	10285.9
	25.4914	10177
	25.5084	10251.6
	25.5254	10222.5
	25.5424	10107.4
	25.5594	10062.6
	25.5764	10132.3
	25.5934	9994.6
	25.6104	9939.18
	25.6274	10027.4
	25.6444	10101.6
	25.6614	9915.78
	25.6784	9830.69
	25.6954	9992.12
	25.7124	10145.3
	25.7294	10019.8
	25.7464	9599.96
	25.7634	9781.27
	25.7804	9943.23
	25.7974	9993.7
	25.8144	9948.66
	25.8314	9829.75
	25.8484	9831.18
	25.8654	9836.26
	25.8824	9848.08
	25.8994	9940.55
	25.9164	9807.47
	25.9334	9900.47
	25.9504	9810.34
	25.9674	9828.17
	25.9844	9852.06
	26.0014	9652.11
	26.0184	9664.65
	26.0354	9740.52
	26.0524	9683.23
	26.0694	9757.86
	26.0864	9667.48
	26.1034	9553.16
	26.1204	9693.45
	26.1374	9700.23
	26.1544	9638.6
	26.1714	9713.5
	26.1884	9696.3
	26.2054	9680.19
	26.2224	9599.04
	26.2394	9587.49
	26.2564	9631.88
	26.2734	9676.8
	26.2904	9641.98
	26.3074	9626.13
	26.3244	9704.28
	26.3414	9626.61
	26.3584	9516.87
	26.3754	9649.6
	26.3924	9607
	26.4094	9457.47
	26.4264	9378.52
	26.4434	9400.05
	26.4604	9598.55
	26.4774	9616.89
	26.4944	9481.31
	26.5114	9475.07
	26.5284	9541.22
	26.5454	9474.02
	26.5624	9387.21
	26.5794	9576.68
	26.5964	9458.01
	26.6134	9348.29
	26.6304	9281.64
	26.6474	9440.3
	26.6644	9493.63
	26.6814	9401.67
	26.6984	9467.01
	26.7154	9508.93
	26.7324	9590.43
	26.7494	9475.84
	26.7664	9341.1
	26.7834	9466.51
	26.8004	9521.76
	26.8174	9325.37
	26.8344	9548.06
	26.8514	9357.77
	26.8684	9463.76
	26.8854	9341.03
	26.9024	9229.49
	26.9194	9235.71
	26.9364	9294.43
	26.9534	9442.49
	26.9704	9381.73
	26.9874	9189.5
	27.0044	9247.33
	27.0214	9255.22
	27.0384	9312.82
	27.0554	9339.54
	27.0724	9361.13
	27.0894	9250.98
	27.1064	9302.38
	27.1234	9147.11
	27.1404	9114.84
	27.1574	9190.73
	27.1744	9191.42
	27.1914	9226.81
	27.2084	9305.67
	27.2254	9361.25
	27.2424	9327.11
	27.2594	9253.25
	27.2764	9217.46
	27.2934	9250.77
	27.3104	9279.66
	27.3274	9238.41
	27.3444	9123.33
	27.3614	9135.87
	27.3784	9138.08
	27.3954	9086.8
	27.4124	9172.54
	27.4294	9186.4
	27.4464	9064.33
	27.4634	9084.75
	27.4804	9143.32
	27.4974	9156.61
	27.5144	9111.58
	27.5314	9023.68
	27.5484	8994.24
	27.5654	9209.23
	27.5824	9112
	27.5994	8800.98
	27.6164	9052.31
	27.6334	9046.82
	27.6504	9190.27
	27.6674	8944.51
	27.6844	9089.47
	27.7014	8834.18
	27.7184	8975.55
	27.7354	8988.51
	27.7524	8990.74
	27.7694	9087.6
	27.7864	8904.2
	27.8034	8934.55
	27.8204	8906.81
	27.8374	8925.57
	27.8544	8983.46
	27.8714	8889.98
	27.8884	8676.76
	27.9054	8859.56
	27.9224	8727.01
	27.9394	8883.11
	27.9564	8896.64
	27.9734	8902.81
	27.9904	8822.8
	28.0074	8746.25
	28.0244	8845.41
	28.0414	8874.09
	28.0584	8800.36
	28.0754	8837.81
	28.0924	8765.92
	28.1094	8647.34
	28.1264	8701.64
	28.1434	8726.49
	28.1604	8760.47
	28.1774	8810.81
	28.1944	8759.34
	28.2114	8748.54
	28.2284	8728.05
	28.2454	8720.99
	28.2624	8714.84
	28.2794	8699.07
	28.2964	8685.48
	28.3134	8839.42
	28.3304	8766.44
	28.3474	8726.13
	28.3644	8732.81
	28.3814	8776.39
	28.3984	8666.42
	28.4154	8727.07
	28.4324	8800.03
	28.4494	8868.73
	28.4664	8733.29
	28.4834	8633.42
	28.5004	8657.43
	28.5174	8684.82
	28.5344	8522.67
	28.5514	8468.4
	28.5684	8665.58
	28.5854	8655.06
	28.6024	8549.34
	28.6194	8655.3
	28.6364	8557.79
	28.6534	8656.4
	28.6704	8578
	28.6874	8513.26
	28.7044	8509.42
	28.7214	8491.27
	28.7384	8567.17
	28.7554	8584.54
	28.7724	8591.89
	28.7894	8486.79
	28.8064	8499.3
	28.8234	8513.07
	28.8404	8539.58
	28.8574	8444.28
	28.8744	8486.71
	28.8914	8438.86
	28.9084	8489.68
	28.9254	8479.88
	28.9424	8377.51
	28.9594	8501.48
	28.9764	8412.58
	28.9934	8331.85
	29.0104	8334.11
	29.0274	8462.52
	29.0444	8488.62
	29.0614	8448.83
	29.0784	8421.29
	29.0954	8369.82
	29.1124	8274.69
	29.1294	8386.36
	29.1464	8441.9
	29.1634	8435.99
	29.1804	8390.83
	29.1974	8345.98
	29.2144	8452.47
	29.2314	8590.48
	29.2484	8493.87
	29.2654	8399.9
	29.2824	8496.83
	29.2994	8385.1
	29.3164	8359.31
	29.3334	8340.5
	29.3504	8444.83
	29.3674	8472.74
	29.3844	8344.15
	29.4014	8441.15
	29.4184	8482.23
	29.4354	8404.19
	29.4524	8376.9
	29.4694	8502.93
	29.4864	8494.69
	29.5034	8528.31
	29.5204	8426.81
	29.5374	8452.1
	29.5544	8388.48
	29.5714	8241.78
	29.5884	8187.52
	29.6054	8271.9
	29.6224	8465.36
	29.6394	8335.1
	29.6564	8448.21
	29.6734	8239.6
	29.6904	8407.17
	29.7074	8364.03
	29.7244	8380.25
	29.7414	8277.68
	29.7584	8191.52
	29.7754	8075.62
	29.7924	8128.04
	29.8094	8162.19
	29.8264	8240.77
	29.8434	8111.74
	29.8604	8118.76
	29.8774	8151.32
	29.8944	8094.83
	29.9114	8106.32
	29.9284	8127.14
	29.9454	7996.22
	29.9624	8161.74
	29.9794	8081.63
	29.9964	8062.94
	30.0134	8114.08
	30.0304	8054.56
	30.0474	8072.49
	30.0644	7935.23
	30.0814	7989.08
	30.0984	7992.65
	30.1154	8046.19
	30.1324	8106.45
	30.1494	8073.92
	30.1664	7959.03
	30.1834	8022.47
	30.2004	8097.64
	30.2174	8012.97
	30.2344	8014.39
	30.2514	8068.38
	30.2684	8027.61
	30.2854	8008.39
	30.3024	8054.07
	30.3194	8110.76
	30.3364	8160.42
	30.3534	8050.75
	30.3704	8021.3
	30.3874	8207.29
	30.4044	8056.81
	30.4214	8177.34
	30.4384	8138.14
	30.4554	8207.96
	30.4724	8206.47
	30.4894	8202.94
	30.5064	8275.35
	30.5234	8309.28
	30.5404	8182.58
	30.5574	8253.35
	30.5744	8297.97
	30.5914	8310.77
	30.6084	8331.3
	30.6254	8233.86
	30.6424	8238.29
	30.6594	8240.52
	30.6764	8283.8
	30.6934	8314.64
	30.7104	8415.72
	30.7274	8169.88
	30.7444	8296.49
	30.7614	8116.39
	30.7784	8162.77
	30.7954	8038.71
	30.8124	8110.24
	30.8294	7999.15
	30.8464	8046.27
	30.8634	7931.39
	30.8804	8091.22
	30.8974	8011.51
	30.9144	8031.84
	30.9314	7868.05
	30.9484	7748.6
	30.9654	7744.85
	30.9824	7633.41
	30.9994	7704.32
	31.0164	7671.5
	31.0334	7703.2
	31.0504	7767.96
	31.0674	7708.48
	31.0844	7695.91
	31.1014	7686.29
	31.1184	7675.26
	31.1354	7628.98
	31.1524	7599.36
	31.1694	7738.04
	31.1864	7712.26
	31.2034	7687.81
	31.2204	7613.58
	31.2374	7634.34
	31.2544	7677.12
	31.2714	7536.99
	31.2884	7592.19
	31.3054	7725.46
	31.3224	7648.87
	31.3394	7667.44
	31.3564	7606.75
	31.3734	7711.05
	31.3904	7710.64
	31.4074	7717.92
	31.4244	7713.83
	31.4414	7644.04
	31.4584	7611.36
	31.4754	7719.15
	31.4924	7617.77
	31.5094	7626.83
	31.5264	7712.93
	31.5434	7735.25
	31.5604	7704.7
	31.5774	7643.23
	31.5944	7668.68
	31.6114	7743.44
	31.6284	7852.08
	31.6454	7884.3
	31.6624	8018.22
	31.6794	7826.5
	31.6964	7797.48
	31.7134	7917.26
	31.7304	7876.34
	31.7474	7954.54
	31.7644	7970.12
	31.7814	7980.73
	31.7984	7784.86
	31.8154	7876.82
	31.8324	8014.41
	31.8494	7990.52
	31.8664	7905.53
	31.8834	7726.52
	31.9004	7866.32
	31.9174	7761.01
	31.9344	7809.64
	31.9514	7686.27
	31.9684	7550.76
	31.9854	7567.06
	32.0024	7658.94
	32.0194	7664.02
	32.0364	7671.45
	32.0534	7535.59
	32.0704	7456.94
	32.0874	7475.01
	32.1044	7489.85
	32.1214	7361.21
	32.1384	7335.17
	32.1554	7295.37
	32.1724	7314.85
	32.1894	7296.98
	32.2064	7250.5
	32.2234	7387.45
	32.2404	7341.99
	32.2574	7209.92
	32.2744	7165.33
	32.2914	7154.21
	32.3084	7272.55
	32.3254	7185.28
	32.3424	7073.14
	32.3594	7186.27
	32.3764	7026.98
	32.3934	7168.18
	32.4104	7212.46
	32.4274	7103.16
	32.4444	6962.9
	32.4614	7139.07
	32.4784	7086.74
	32.4954	7022.16
	32.5124	7164.97
	32.5294	7015.19
	32.5464	6913.62
	32.5634	7007.36
	32.5804	7110.92
	32.5974	7103.14
	32.6144	6790.26
	32.6314	6977.52
	32.6484	7082.46
	32.6654	6857.34
	32.6824	6885.12
	32.6994	6962.46
	32.7164	6982.98
	32.7334	6911.61
	32.7504	6849.46
	32.7674	6954.43
	32.7844	6829.49
	32.8014	6953.48
	32.8184	6897.32
	32.8354	6887.13
	32.8524	7037.67
	32.8694	6895.08
	32.8864	6838.79
	32.9034	6845.16
	32.9204	6855.58
	32.9374	6886.49
	32.9544	6814.4
	32.9714	6841.73
	32.9884	6850.2
	33.0054	6798.96
	33.0224	6853.45
	33.0394	6794.26
	33.0564	6838.04
	33.0734	6908.32
	33.0904	6848.31
	33.1074	6770.62
	33.1244	6811.18
	33.1414	6803.17
	33.1584	6746
	33.1754	6723.93
	33.1924	6657.63
	33.2094	6734.56
	33.2264	6816.06
	33.2434	6774.13
	33.2604	6741.17
	33.2774	6723.69
	33.2944	6883.88
	33.3114	6760.83
	33.3284	6792.23
	33.3454	6761.85
	33.3624	6852.37
	33.3794	6785.18
	33.3964	6766.98
	33.4134	6600.13
	33.4304	6748.68
	33.4474	6709.57
	33.4644	6557.41
	33.4814	6585.71
	33.4984	6734.18
	33.5154	6632.82
	33.5324	6590.04
	33.5494	6610.73
	33.5664	6585.18
	33.5834	6664.61
	33.6004	6720.19
	33.6174	6645.73
	33.6344	6576.37
	33.6514	6624.84
	33.6684	6667.68
	33.6854	6586.49
	33.7024	6733.92
	33.7194	6558.46
	33.7364	6508.9
	33.7534	6644.2
	33.7704	6600.25
	33.7874	6594.29
	33.8044	6659.28
	33.8214	6672.44
	33.8384	6560.28
	33.8554	6708.45
	33.8724	6649.94
	33.8894	6556.5
	33.9064	6529.61
	33.9234	6688.99
	33.9404	6566.29
	33.9574	6664.19
	33.9744	6622.33
	33.9914	6705.98
	34.0084	6748.01
	34.0254	6575.41
	34.0424	6577.22
	34.0594	6669.8
	34.0764	6619.68
	34.0934	6559.25
	34.1104	6608.11
	34.1274	6662.69
	34.1444	6701
	34.1614	6612.29
	34.1784	6528.35
	34.1954	6511.47
	34.2124	6505.56
	34.2294	6512.61
	34.2464	6599.84
	34.2634	6458.96
	34.2804	6403.47
	34.2974	6433.68
	34.3144	6594.19
	34.3314	6496.41
	34.3484	6493.96
	34.3654	6498.67
	34.3824	6361.25
	34.3994	6363.32
	34.4164	6311.24
	34.4334	6289.81
	34.4504	6136.2
	34.4674	6263.91
	34.4844	6299.21
	34.5014	6265.31
	34.5184	6332.8
	34.5354	6260.47
	34.5524	6192.03
	34.5694	6099.24
	34.5864	6378.89
	34.6034	6212.65
	34.6204	6207.5
	34.6374	6171.2
	34.6544	6084.7
	34.6714	6221.56
	34.6884	6120.29
	34.7054	6184.52
	34.7224	6264.27
	34.7394	6158.77
	34.7564	6130.38
	34.7734	6266.87
	34.7904	6222.29
	34.8074	6059.84
	34.8244	6219.3
	34.8414	6129.15
	34.8584	6175.14
	34.8754	6044.61
	34.8924	6066.15
	34.9094	6109.86
	34.9264	6096.9
	34.9434	6065.86
	34.9604	6074.21
	34.9774	6117.24
	34.9944	6082.55
	35.0114	6044.54
	35.0284	6121.22
	35.0454	5986.09
	35.0624	6057.85
	35.0794	6043.9
	35.0964	5929.71
	35.1134	5916.63
	35.1304	5959.72
	35.1474	6017.12
	35.1644	6022.95
	35.1814	6028.46
	35.1984	5992.76
	35.2154	5914.63
	35.2324	5921.63
	35.2494	5886.87
	35.2664	5901.23
	35.2834	5936.13
	35.3004	6022.5
	35.3174	6049.13
	35.3344	5924.59
	35.3514	5878.39
	35.3684	5887.79
	35.3854	6056.91
	35.4024	5974.25
	35.4194	5869.8
	35.4364	5929.24
	35.4534	5884.75
	35.4704	5959.92
	35.4874	6029.92
	35.5044	6026.59
	35.5214	5845.48
	35.5384	5719.88
	35.5554	5888.92
	35.5724	5808.93
	35.5894	5823.14
	35.6064	5863.8
	35.6234	5770.7
	35.6404	5738.03
	35.6574	6041.49
	35.6744	5837.54
	35.6914	5813.34
	35.7084	5790.22
	35.7254	5767.37
	35.7424	5794.21
	35.7594	5846.81
	35.7764	5732.83
	35.7934	5798.39
	35.8104	5838.63
	35.8274	5796.12
	35.8444	5833.34
	35.8614	5801.79
	35.8784	5800.81
	35.8954	5869.46
	35.9124	5841.33
	35.9294	5747.08
	35.9464	5764.16
	35.9634	5767.68
	35.9804	5774.3
	35.9974	5790.95
	36.0144	5772.74
	36.0314	5831.67
	36.0484	5826.05
	36.0654	5838.44
	36.0824	5860.31
	36.0994	5768.57
	36.1164	5764.6
	36.1334	5788.9
	36.1504	5813.84
	36.1674	5850.17
	36.1844	5893.56
	36.2014	5853.7
	36.2184	5855.12
	36.2354	5871.76
	36.2524	5802.39
	36.2694	5760.58
	36.2864	5723.68
	36.3034	5799.42
	36.3204	5803.83
	36.3374	5668.79
	36.3544	5686.65
	36.3714	5560.41
	36.3884	5558.55
	36.4054	5662.39
	36.4224	5712.26
	36.4394	5703.39
	36.4564	5731.51
	36.4734	5598.7
	36.4904	5574.51
	36.5074	5759.34
	36.5244	5520.01
	36.5414	5603.76
	36.5584	5558.3
	36.5754	5568.57
	36.5924	5541.83
	36.6094	5418.74
	36.6264	5505.15
	36.6434	5682.13
	36.6604	5600.93
	36.6774	5694.7
	36.6944	5397.92
	36.7114	5510.11
	36.7284	5536.81
	36.7454	5552.43
	36.7624	5647.14
	36.7794	5461.29
	36.7964	5541.76
	36.8134	5706.6
	36.8304	5730.85
	36.8474	5715.95
	36.8644	5665.32
	36.8814	5671.89
	36.8984	5670.99
	36.9154	5720.89
	36.9324	5657
	36.9494	5685.67
	36.9664	5570.02
	36.9834	5686.97
	37.0004	5747.87
	37.0174	5721.38
	37.0344	5715.78
	37.0514	5696.64
	37.0684	5705.85
	37.0854	5744.09
	37.1024	5676.67
	37.1194	5684.34
	37.1364	5622.42
	37.1534	5561.05
	37.1704	5649.95
	37.1874	5618.24
	37.2044	5498.79
	37.2214	5450.05
	37.2384	5522.68
	37.2554	5419.2
	37.2724	5456.95
	37.2894	5528.31
	37.3064	5507.79
	37.3234	5430.14
	37.3404	5436.76
	37.3574	5356.33
	37.3744	5456.43
	37.3914	5460.34
	37.4084	5346.23
	37.4254	5404.77
	37.4424	5367.08
	37.4594	5337.22
	37.4764	5384.72
	37.4934	5427.1
	37.5104	5454.54
	37.5274	5402.22
	37.5444	5348.48
	37.5614	5384.19
	37.5784	5173.74
	37.5954	5336.63
	37.6124	5336.01
	37.6294	5450.42
	37.6464	5411.4
	37.6634	5312.1
	37.6804	5386.18
	37.6974	5325.36
	37.7144	5378.73
	37.7314	5272.6
	37.7484	5407.77
	37.7654	5335.56
	37.7824	5316.01
	37.7994	5328.14
	37.8164	5378.52
	37.8334	5410.56
	37.8504	5402.77
	37.8674	5301.01
	37.8844	5343.9
	37.9014	5286.4
	37.9184	5216.95
	37.9354	5310.87
	37.9524	5406.51
	37.9694	5393.69
	37.9864	5393.68
	38.0034	5434.16
	38.0204	5485.89
	38.0374	5412.93
	38.0544	5323.31
	38.0714	5361.75
	38.0884	5407.52
	38.1054	5365.82
	38.1224	5296.04
	38.1394	5314.97
	38.1564	5394.75
	38.1734	5434.09
	38.1904	5373.3
	38.2074	5251.46
	38.2244	5292.49
	38.2414	5250.14
	38.2584	5284.97
	38.2754	5343.01
	38.2924	5247.22
	38.3094	5300.38
	38.3264	5343.75
	38.3434	5288.57
	38.3604	5362.98
	38.3774	5377.24
	38.3944	5336.29
	38.4114	5280.07
	38.4284	5343.76
	38.4454	5340.34
	38.4624	5372.77
	38.4794	5445.26
	38.4964	5388.44
	38.5134	5396.68
	38.5304	5411.57
	38.5474	5367.11
	38.5644	5303.16
	38.5814	5317.38
	38.5984	5251.27
	38.6154	5436.02
	38.6324	5342.58
	38.6494	5422.41
	38.6664	5399.17
	38.6834	5528.11
	38.7004	5490.92
	38.7174	5712.88
	38.7344	5650.39
	38.7514	5761.8
	38.7684	5765.96
	38.7854	5694.98
	38.8024	5828.57
	38.8194	5688.13
	38.8364	5647.56
	38.8534	5780.41
	38.8704	5779.65
	38.8874	5776.01
	38.9044	5835.4
	38.9214	5812.94
	38.9384	5860.91
	38.9554	5836.58
	38.9724	5981.86
	38.9894	6137.85
	39.0064	6183.88
	39.0234	6386.26
	39.0404	6617.54
	39.0574	6833.56
	39.0744	7100.38
	39.0914	7588.42
	39.1084	8076.94
	39.1254	8619.43
	39.1424	9392.41
	39.1594	10385.7
	39.1764	11754
	39.1934	13516
	39.2104	15875
	39.2274	18592.3
	39.2444	21341.2
	39.2614	24538.5
	39.2784	27022
	39.2954	29011.2
	39.3124	29951.7
	39.3294	29970
	39.3464	29763.4
	39.3634	28842.6
	39.3804	27947.1
	39.3974	26284.6
	39.4144	24828
	39.4314	22809
	39.4484	20196.7
	39.4654	18269.3
	39.4824	16360.4
	39.4994	14529.8
	39.5164	12966.5
	39.5334	11671
	39.5504	10547.3
	39.5674	9715.3
	39.5844	9072.72
	39.6014	8207.2
	39.6184	7763.53
	39.6354	7426.75
	39.6524	6879.18
	39.6694	6720.42
	39.6864	6451.44
	39.7034	6332.17
	39.7204	6205.75
	39.7374	6113.69
	39.7544	6030.14
	39.7714	5923.76
	39.7884	5751.95
	39.8054	5820.94
	39.8224	5713.14
	39.8394	5710.13
	39.8564	5686.11
	39.8734	5633.94
	39.8904	5469.8
	39.9074	5494.13
	39.9244	5517.55
	39.9414	5539.81
	39.9584	5495.74
	39.9754	5469.32
	39.9924	5437.6
	40.0094	5353.25
	40.0264	5397.36
	40.0434	5449.18
	40.0604	5369.67
	40.0774	5349.65
	40.0944	5347.18
	40.1114	5345.07
	40.1284	5360.09
	40.1454	5352.74
	40.1624	5250.49
	40.1794	5269.69
	40.1964	5231.09
	40.2134	5281.29
	40.2304	5251.95
	40.2474	5328.87
	40.2644	5244.54
	40.2814	5131.66
	40.2984	5287.95
	40.3154	5103.15
	40.3324	5184.04
	40.3494	5170
	40.3664	5196.03
	40.3834	5217.78
	40.4004	5186.58
	40.4174	5268.22
	40.4344	5260.95
	40.4514	5243.66
	40.4684	5182.37
	40.4854	5366.64
	40.5024	5128.67
	40.5194	5214.51
	40.5364	5185.48
	40.5534	5209.04
	40.5704	5195.39
	40.5874	5185.96
	40.6044	5124
	40.6214	5164.7
	40.6384	5119.1
	40.6554	5179.87
	40.6724	5261.08
	40.6894	5305.44
	40.7064	5199.62
	40.7234	5297.2
	40.7404	5209.19
	40.7574	5227.3
	40.7744	5269.72
	40.7914	5246.79
	40.8084	5239.84
	40.8254	5261.33
	40.8424	5284.8
	40.8594	5352.83
	40.8764	5279.59
	40.8934	5222.47
	40.9104	5231.23
	40.9274	5257.39
	40.9444	5310.3
	40.9614	5329.6
	40.9784	5342.62
	40.9954	5320.01
	41.0124	5318.27
	41.0294	5394.07
	41.0464	5397
	41.0634	5323.49
	41.0804	5400.05
	41.0974	5414.41
	41.1144	5378.97
	41.1314	5483.8
	41.1484	5551.75
	41.1654	5555.02
	41.1824	5601.42
	41.1994	5450.12
	41.2164	5526.18
	41.2334	5705.85
	41.2504	5830.6
	41.2674	5967.29
	41.2844	5936.18
	41.3014	6118.9
	41.3184	6201.33
	41.3354	6370.44
	41.3524	6599.92
	41.3694	6740.29
	41.3864	7170.67
	41.4034	7344.51
	41.4204	7746.75
	41.4374	8188.13
	41.4544	8937.08
	41.4714	9609.9
	41.4884	10629.5
	41.5054	11863.6
	41.5224	13541.6
	41.5394	15632.2
	41.5564	18281.8
	41.5734	21449.3
	41.5904	25206.5
	41.6074	29097.5
	41.6244	32277.7
	41.6414	34422.4
	41.6584	36202.6
	41.6754	36930.8
	41.6924	36894.9
	41.7094	35889.1
	41.7264	34501.8
	41.7434	32951.4
	41.7604	31172.7
	41.7774	28852.3
	41.7944	26077.6
	41.8114	23652.6
	41.8284	21042
	41.8454	18353
	41.8624	16122.1
	41.8794	14241.4
	41.8964	12727.4
	41.9134	11426
	41.9304	10423.1
	41.9474	9622.67
	41.9644	8844.58
	41.9814	8101.36
	41.9984	7512.48
	42.0154	7103.51
	42.0324	6898.5
	42.0494	6593.98
	42.0664	6383.09
	42.0834	6267.02
	42.1004	6116.13
	42.1174	6038.46
	42.1344	5899.27
	42.1514	5814.86
	42.1684	5718.15
	42.1854	5696.94
	42.2024	5604.96
	42.2194	5627.72
	42.2364	5615.32
	42.2534	5545.46
	42.2704	5352.24
	42.2874	5369.09
	42.3044	5439.97
	42.3214	5409.47
	42.3384	5453.8
	42.3554	5289.23
	42.3724	5182.33
	42.3894	5200.13
	42.4064	5376.18
	42.4234	5102.22
	42.4404	5249.92
	42.4574	5237.04
	42.4744	5145.79
	42.4914	5387.92
	42.5084	5174.81
	42.5254	5152.93
	42.5424	5174.28
	42.5594	4994.67
	42.5764	5143.59
	42.5934	5158.95
	42.6104	5153
	42.6274	5209.62
	42.6444	5209.08
	42.6614	5229.62
	42.6784	5197.98
	42.6954	5163.48
	42.7124	5099.53
	42.7294	5103.05
	42.7464	5071.67
	42.7634	5140.41
	42.7804	5206.42
	42.7974	5170.74
	42.8144	5130.84
	42.8314	5130.19
	42.8484	5162.15
	42.8654	5220.33
	42.8824	5153.79
	42.8994	5094.25
	42.9164	5112.94
	42.9334	5175.78
	42.9504	5131.08
	42.9674	5146.82
	42.9844	5132.82
	43.0014	5106.22
	43.0184	5101.44
	43.0354	5150.46
	43.0524	5173.15
	43.0694	5163.81
	43.0864	5165.43
	43.1034	5153.96
	43.1204	5300.47
	43.1374	5280.3
	43.1544	5306.51
	43.1714	5301.56
	43.1884	5368.01
	43.2054	5343.71
	43.2224	5422.52
	43.2394	5210.58
	43.2564	5303.11
	43.2734	5278.1
	43.2904	5275.98
	43.3074	5301.93
	43.3244	5431.74
	43.3414	5440.24
	43.3584	5410.84
	43.3754	5364.05
	43.3924	5511.76
	43.4094	5405.79
	43.4264	5506.15
	43.4434	5371.06
	43.4604	5405.75
	43.4774	5425.64
	43.4944	5472.91
	43.5114	5449.04
	43.5284	5521.69
	43.5454	5492.36
	43.5624	5599.55
	43.5794	5641.97
	43.5964	5582.45
	43.6134	5710.17
	43.6304	5621.48
	43.6474	5620.33
	43.6644	5580.42
	43.6814	5701.39
	43.6984	5717.16
	43.7154	5596.08
	43.7324	5552.91
	43.7494	5689.85
	43.7664	5744.36
	43.7834	5729.69
	43.8004	5803.19
	43.8174	5883.36
	43.8344	5749.54
	43.8514	5826.56
	43.8684	5903.3
	43.8854	5901.36
	43.9024	6013.37
	43.9194	6068.58
	43.9364	6070.07
[truncated: 2,120 more rows]

## Sheet: Figure 3b
Figure 3b
	Relative Pressure (P/Po)	N2 Adsorbed (mmol/g)
	0.00274	0.02438
	0.00559	0.03677
	0.00846	0.04649
	0.01137	0.05596
	0.01928	0.13468
	0.03036	0.20207
	0.03953	0.25908
	0.05625	0.35812
	0.05985	0.37961
	0.0702	0.44034
	0.0797	0.49927
	0.09032	0.56109
	0.10013	0.6189
	0.12474	0.76687
	0.15034	0.91877
	0.17503	1.06736
	0.19945	1.21444
	0.2243	1.36393
	0.2494	1.51411
	0.27439	1.66383
	0.29937	1.81489
	0.32517	1.96844
	0.34913	2.11337
	0.37438	2.26679
	0.39937	2.42131
	0.42435	2.56996
	0.44929	2.72358
	0.47413	2.876
	0.49931	3.0214
	0.52389	3.16976
	0.5494	3.31858
	0.57411	3.46572
	0.59918	3.61308
	0.62422	3.75702
	0.64903	3.91333
	0.67438	4.06789
	0.69949	4.21339
	0.72393	4.36939
	0.74942	4.51115
	0.77396	4.66682
	0.79943	4.83119
	0.8248	4.98343
	0.84922	5.12999
	0.87422	5.28929
	0.89937	5.4583
	0.9245	5.61622
	0.94903	5.78526
	0.97407	6.00333
	0.9886	6.20112
	0.96316	5.93148
	0.91528	5.56289
	0.88362	5.34273
	0.85341	5.14777
	0.82328	4.95424
	0.79344	4.76556
	0.76313	4.57928
	0.73317	4.39288
	0.70304	4.20827
	0.67345	4.0239
	0.64346	3.84056
	0.61331	3.65792
	0.58323	3.4744
	0.55316	3.29335
	0.52295	3.11084
	0.49303	2.9341
	0.463	2.7601
	0.43281	2.58557
	0.40286	2.41533
	0.37287	2.2418
	0.34266	2.06978
	0.3128	1.89572
	0.2825	1.72226
	0.25247	1.55027
	0.22248	1.37662
	0.19233	1.20294
	0.16223	1.03037
	0.13224	0.85958

## Sheet: Figure 3c
Figure 3c
	Magnetic Field Strength (G)	Intensity (arb. units)
	2700	899776
	2701.17	900523
	2702.35	901036
	2703.52	899962
	2704.69	896929
	2705.86	892788
	2707.04	889215
	2708.21	886116
	2709.38	883828
	2710.56	882651
	2711.73	882773
	2712.9	883241
	2714.08	883106
	2715.25	882493
	2716.42	880979
	2717.6	879061
	2718.77	876569
	2719.94	875030
	2721.11	874751
	2722.29	875259
	2723.46	875581
	2724.63	874988
	2725.81	872994
	2726.98	870159
	2728.15	865813
	2729.33	859584
	2730.5	852672
	2731.67	847184
	2732.84	842973
	2734.02	841114
	2735.19	840204
	2736.36	840476
	2737.54	840876
	2738.71	841486
	2739.88	842507
	2741.06	845221
	2742.23	849483
	2743.4	854041
	2744.57	855383
	2745.75	851750
	2746.92	842839
	2748.09	830032
	2749.27	816836
	2750.44	804975
	2751.61	794627
	2752.79	787375
	2753.96	783412
	2755.13	780782
	2756.3	780820
	2757.48	783156
	2758.65	785841
	2759.82	788171
	2761	789670
	2762.17	790684
	2763.34	790388
	2764.52	789081
	2765.69	787649
	2766.86	785847
	2768.04	783393
	2769.21	780478
	2770.38	777046
	2771.55	772951
	2772.73	768192
	2773.9	763230
	2775.07	759236
	2776.25	757708
	2777.42	757421
	2778.59	758573
	2779.77	760398
	2780.94	762720
	2782.11	764133
	2783.28	764772
	2784.46	765081
	2785.63	765030
	2786.8	765353
	2787.98	765673
	2789.15	765567
	2790.32	764927
	2791.5	763179
	2792.67	760582
	2793.84	758547
	2795.01	756291
	2796.19	755041
	2797.36	755116
	2798.53	756229
	2799.71	758113
	2800.88	760000
	2802.05	761150
	2803.23	760208
	2804.4	757888
	2805.57	753711
	2806.74	747048
	2807.92	739548
	2809.09	732565
	2810.26	727080
	2811.44	723782
	2812.61	721861
	2813.78	721263
	2814.96	722388
	2816.13	722946
	2817.3	723408
	2818.48	724180
	2819.65	725065
	2820.82	725258
	2821.99	724548
	2823.17	722326
	2824.34	720529
	2825.51	719822
	2826.69	719268
	2827.86	719204
	2829.03	718742
	2830.21	717005
	2831.38	715611
	2832.55	713796
	2833.72	712097
	2834.9	709994
	2836.07	707651
	2837.24	705202
	2838.42	702825
	2839.59	700939
	2840.76	699941
	2841.94	699513
	2843.11	698952
	2844.28	698554
	2845.45	697607
	2846.63	695916
	2847.8	693003
	2848.97	689040
	2850.15	685057
	2851.32	682410
	2852.49	681409
	2853.67	681008
	2854.84	681668
	2856.01	683092
	2857.18	683955
	2858.36	684385
	2859.53	683861
	2860.7	682532
	2861.88	682038
	2863.05	682264
	2864.22	682845
	2865.4	683056
	2866.57	682833
	2867.74	680916
	2868.92	677791
	2870.09	674094
	2871.26	671172
	2872.43	670673
	2873.61	672709
	2874.78	678293
	2875.95	687699
	2877.13	702259
	2878.3	722693
	2879.47	749033
	2880.65	778454
	2881.82	801850
	2882.99	806847
	2884.16	786694
	2885.34	744130
	2886.51	690368
	2887.68	636039
	2888.86	589213
	2890.03	554707
	2891.2	533409
	2892.38	523829
	2893.55	522997
	2894.72	528244
	2895.89	537712
	2897.07	547662
	2898.24	556505
	2899.41	564381
	2900.59	570606
	2901.76	575503
	2902.93	579494
	2904.11	583124
	2905.28	585719
	2906.45	587495
	2907.62	589586
	2908.8	591912
	2909.97	594625
	2911.14	597369
	2912.32	600567
	2913.49	603792
	2914.66	605293
	2915.84	603968
	2917.01	600743
	2918.18	596246
	2919.35	590657
	2920.53	584791
	2921.7	579147
	2922.87	573222
	2924.05	568061
	2925.22	562619
	2926.39	557816
	2927.57	553769
	2928.74	550332
	2929.91	546216
	2931.08	540808
	2932.26	536587
	2933.43	533088
	2934.6	531598
	2935.78	532513
	2936.95	534498
	2938.12	536432
	2939.3	537710
	2940.47	538792
	2941.64	539489
	2942.82	539131
	2943.99	537997
	2945.16	536200
	2946.33	533599
	2947.51	530617
	2948.68	528291
	2949.85	525248
	2951.03	520323
	2952.2	513665
	2953.37	506611
	2954.55	498896
	2955.72	491324
	2956.89	485834
	2958.06	482872
	2959.24	481468
	2960.41	481273
	2961.58	480477
	2962.76	478493
	2963.93	477270
	2965.1	475826
	2966.28	474636
	2967.45	473631
	2968.62	473090
	2969.79	472281
	2970.97	469764
	2972.14	467118
	2973.31	464124
	2974.49	460888
	2975.66	458492
	2976.83	455668
	2978.01	453210
	2979.18	450601
	2980.35	446959
	2981.52	443294
	2982.7	439754
	2983.87	436563
	2985.04	432857
	2986.22	429878
	2987.39	427374
	2988.56	423855
	2989.74	419334
	2990.91	414909
	2992.08	409961
	2993.26	404324
	2994.43	399600
	2995.6	396033
	2996.77	393940
	2997.95	392431
	2999.12	391275
	3000.29	389267
	3001.47	387188
	3002.64	383546
	3003.81	378691
	3004.99	372515
	3006.16	366599
	3007.33	363088
	3008.5	360664
	3009.68	358799
	3010.85	357234
	3012.02	355462
	3013.2	352246
	3014.37	348819
	3015.54	346051
	3016.72	343601
	3017.89	341596
	3019.06	340123
	3020.23	338277
	3021.41	336049
	3022.58	333527
	3023.75	331396
	3024.93	329465
	3026.1	327870
	3027.27	326378
	3028.45	323621
	3029.62	320590
	3030.79	317408
	3031.96	314288
	3033.14	312270
	3034.31	311606
	3035.48	311465
	3036.66	311185
	3037.83	310271
	3039	309090
	3040.18	307168
	3041.35	303844
	3042.52	300168
	3043.7	295961
	3044.87	291420
	3046.04	288792
	3047.21	287735
	3048.39	287613
	3049.56	288355
	3050.73	289950
	3051.91	291124
	3053.08	292338
	3054.25	293433
	3055.43	294073
	3056.6	294117
	3057.77	293765
	3058.94	292006
	3060.12	288174
	3061.29	282964
	3062.46	277724
	3063.64	273839
	3064.81	271398
	3065.98	270172
	3067.16	269426
	3068.33	270488
	3069.5	273412
	3070.67	275916
	3071.85	278397
	3073.02	279631
	3074.19	278932
	3075.37	276040
	3076.54	270723
	3077.71	263650
	3078.89	255685
	3080.06	247772
	3081.23	240797
	3082.4	234626
	3083.58	230238
	3084.75	227588
	3085.92	226601
	3087.1	226401
	3088.27	225481
	3089.44	223490
	3090.62	219845
	3091.79	215487
	3092.96	211619
	3094.14	208943
	3095.31	208084
	3096.48	208106
	3097.65	208427
	3098.83	209143
	3100	210587
	3101.17	212583
	3102.35	214124
	3103.52	216626
	3104.69	218840
	3105.86	219772
	3107.04	220257
	3108.21	219206
	3109.38	217515
	3110.56	215865
	3111.73	214073
	3112.9	213661
	3114.08	213599
	3115.25	213333
	3116.42	211334
	3117.6	208693
	3118.77	206603
	3119.94	203886
	3121.11	201257
	3122.29	199371
	3123.46	197558
	3124.63	194632
	3125.81	192060
	3126.98	191238
	3128.15	191877
	3129.33	193273
	3130.5	195709
	3131.67	198304
	3132.84	201534
	3134.02	205274
	3135.19	209612
	3136.36	217063
	3137.54	226365
	3138.71	238951
	3139.88	255480
	3141.06	277072
	3142.23	303941
	3143.4	333830
	3144.57	361993
	3145.75	380852
	3146.92	383612
	3148.09	370553
	3149.27	346778
	3150.44	317383
	3151.61	282180
	3152.79	238663
	3153.96	188411
	3155.13	138081
	3156.3	94221.1
	3157.48	61267.1
	3158.65	42375.1
	3159.82	37494.1
	3161	42896.1
	3162.17	53180.1
	3163.34	62298.1
	3164.52	64649.1
	3165.69	60523.1
	3166.86	53283.1
	3168.04	47766.1
	3169.21	45116.1
	3170.38	46429.1
	3171.55	50730.1
	3172.73	57553.1
	3173.9	66612.1
	3175.07	74712.1
	3176.25	81984.1
	3177.42	88701.1
	3178.59	94916.1
	3179.77	100721
	3180.94	105929
	3182.11	109979
	3183.28	113435
	3184.46	116327
	3185.63	117961
	3186.8	118606
	3187.98	118865
	3189.15	119416
	3190.32	119086
	3191.5	117074
	3192.67	114388
	3193.84	112108
	3195.01	111196
	3196.19	112478
	3197.36	113466
	3198.53	113941
	3199.71	114083
	3200.88	114613
	3202.05	115764
	3203.23	117317
	3204.4	118887
	3205.57	121616
	3206.74	126147
	3207.92	132268
	3209.09	140103
	3210.26	149082
	3211.44	157830
	3212.61	164731
	3213.78	168575
	3214.96	168966
	3216.13	164222
	3217.3	152861
	3218.48	135414
	3219.65	114140
	3220.82	90030.1
	3221.99	66999.1
	3223.17	47361.1
	3224.34	33635.1
	3225.51	27051.1
	3226.69	25631.1
	3227.86	28550.1
	3229.03	34192.1
	3230.21	40921.1
	3231.38	46897.1
	3232.55	51082.1
	3233.72	54118.1
	3234.9	54681.1
	3236.07	54753.1
	3237.24	54346.1
	3238.42	53573.1
	3239.59	53206.1
	3240.76	54013.1
	3241.94	55406.1
	3243.11	58785.1
	3244.28	63491.1
	3245.45	69056.1
	3246.63	74996.1
	3247.8	81619.1
	3248.97	87952.1
	3250.15	94772.1
	3251.32	103051
	3252.49	112822
	3253.67	122794
	3254.84	131931
	3256.01	139320
	3257.18	145087
	3258.36	149658
	3259.53	154937
	3260.7	162969
	3261.88	174729
	3263.05	189856
	3264.22	208100
	3265.4	228348
	3266.57	250512
	3267.74	275021
	3268.92	302127
	3270.09	331207
	3271.26	362545
	3272.43	396020
	3273.61	432628
	3274.78	472300
	3275.95	515947
	3277.13	564428
	3278.3	617733
	3279.47	676589
	3280.65	742729
	3281.82	816584
	3282.99	898806
	3284.16	990726
	3285.34	1.09242e+06
	3286.51	1.20531e+06
	3287.68	1.33148e+06
	3288.86	1.47122e+06
	3290.03	1.62545e+06
	3291.2	1.79619e+06
	3292.38	1.98645e+06
	3293.55	2199578
	3294.72	2440773
	3295.89	2716851
	3297.07	3038994
	3298.24	3417695
	3299.41	3865598
	3300.59	4400243
	3301.76	5044411
	3302.93	5826484
	3304.11	6778810
	3305.28	7946826
	3306.45	9386559
	3307.62	11170200
	3308.8	13386100
	3309.97	16137600
	3311.14	19530600
	3312.32	23658100
	3313.49	28574800
	3314.66	34186600
	3315.84	38773700
	3317.01	39414600
	3318.18	39351500
	3319.35	39315800
	3320.53	39310600
	3321.7	39345000
	3322.87	39244400
	3324.05	31364300
	3325.22	15964500
	3326.39	-623055
	3327.57	-16417200
	3328.74	-29629100
	3329.91	-34317800
	3331.08	-34277100
	3332.26	-34249200
	3333.43	-34236800
	3334.6	-34236700
	3335.78	-34244400
	3336.95	-34259700
	3338.12	-34277400
	3339.3	-34298900
	3340.47	-34124700
	3341.64	-31973800
	3342.82	-28516100
	3343.99	-25172800
	3345.16	-22129700
	3346.33	-19416400
	3347.51	-17023300
	3348.68	-14929700
	3349.85	-13108800
	3351.03	-11532100
	3352.2	-10171500
	3353.37	-8999125
	3354.55	-7989074
	3355.72	-7117560
	3356.89	-6365029
	3358.06	-5713754
	3359.24	-5148559
	3360.41	-4656203
	3361.58	-4225539
	3362.76	-3846002
	3363.93	-3508061
	3365.1	-3203066
	3366.28	-2923572
	3367.45	-2664912
	3368.62	-2423140
	3369.79	-2197746
	3370.97	-1.99314e+06
	3372.14	-1.81834e+06
	3373.31	-1.68382e+06
	3374.49	-1.59564e+06
	3375.66	-1.55103e+06
	3376.83	-1.53644e+06
	3378.01	-1.53557e+06
	3379.18	-1.53471e+06
	3380.35	-1.52472e+06
	3381.52	-1.50226e+06
	3382.7	-1.46835e+06
	3383.87	-1.42495e+06
	3385.04	-1.37482e+06
	3386.22	-1.32018e+06
	3387.39	-1.26304e+06
	3388.56	-1.20475e+06
	3389.74	-1.14705e+06
	3390.91	-1.09129e+06
	3392.08	-1.03831e+06
	3393.26	-990067
	3394.43	-947146
	3395.6	-907709
	3396.77	-870777
	3397.95	-836759
	3399.12	-805264
	3400.29	-775539
	3401.47	-747819
	3402.64	-721903
	3403.81	-698697
	3404.99	-677948
	3406.16	-659095
	3407.33	-642208
	3408.5	-627308
	3409.68	-613356
	3410.85	-599831
	3412.02	-586349
	3413.2	-573245
	3414.37	-560771
	3415.54	-547665
	3416.72	-535790
	3417.89	-523999
	3419.06	-512986
	3420.23	-502616
	3421.41	-493386
	3422.58	-484636
	3423.75	-476222
	3424.93	-467812
	3426.1	-459957
	3427.27	-452662
	3428.45	-446392
	3429.62	-440886
	3430.79	-436683
	3431.96	-433573
	3433.14	-430527
	3434.31	-426395
	3435.48	-421057
	3436.66	-415840
	3437.83	-409873
	3439	-402940
	3440.18	-396153
	3441.35	-389825
	3442.52	-383171
	3443.7	-377074
	3444.87	-371384
	3446.04	-365969
	3447.21	-360140
	3448.39	-354763
	3449.56	-350306
	3450.73	-347352
	3451.91	-345365
	3453.08	-343546
	3454.25	-342803
	3455.43	-342376
	3456.6	-341613
	3457.77	-340344
	3458.94	-338994
	3460.12	-337775
	3461.29	-336975
	3462.46	-335578
	3463.64	-333264
	3464.81	-329685
	3465.98	-324974
	3467.16	-320837
	3468.33	-317269
	3469.5	-314115
	3470.67	-310425
	3471.85	-307191
	3473.02	-304562
	3474.19	-302780
	3475.37	-302044
	3476.54	-301429
	3477.71	-300621
	3478.89	-299004
	3480.06	-297267
	3481.23	-295281
	3482.4	-292041
	3483.58	-288424
	3484.75	-284503
	3485.92	-280129
	3487.1	-276771
	3488.27	-273733
	3489.44	-271100
	3490.62	-267840
	3491.79	-264659
	3492.96	-260523
	3494.14	-256139
	3495.31	-251477
	3496.48	-245789
	3497.65	-237810
	3498.83	-227535
	3500	-214022
	3501.17	-194369
	3502.35	-166355
	3503.52	-127150
	3504.69	-74160.9
	3505.86	-10827.9
	3507.04	45788.1
	3508.21	70066.1
	3509.38	44163.1
	3510.56	-30959.9
	3511.73	-135964
	3512.9	-244641
	3514.08	-336103
	3515.25	-401904
	3516.42	-441396
	3517.6	-458366
	3518.77	-459354
	3519.94	-448775
	3521.11	-431572
	3522.29	-410919
	3523.46	-388609
	3524.63	-366194
	3525.81	-345399
	3526.98	-326285
	3528.15	-308695
	3529.33	-293312
	3530.5	-280166
	3531.67	-268824
	3532.84	-259919
	3534.02	-253067
	3535.19	-248058
	3536.36	-244353
	3537.54	-240576
	3538.71	-237121
	3539.88	-234714
	3541.06	-232644
	3542.23	-230289
	3543.4	-228812
	3544.57	-227478
	3545.75	-227853
	3546.92	-229840
	3548.09	-232598
	3549.27	-233879
	3550.44	-233675
	3551.61	-232883
	3552.79	-232083
	3553.96	-231285
	3555.13	-229603
	3556.3	-227796
	3557.48	-226232
	3558.65	-224781
	3559.82	-222730
	3561	-221088
	3562.17	-219082
	3563.34	-217014
	3564.52	-215446
	3565.69	-213569
	3566.86	-212401
	3568.04	-212216
	3569.21	-212495
	3570.38	-212501
	3571.55	-211909
	3572.73	-209753
	3573.9	-207588
	3575.07	-205222
	3576.25	-202272
	3577.42	-199348
	3578.59	-197108
	3579.77	-195738
	3580.94	-194413
	3582.11	-192527
	3583.28	-190964
	3584.46	-189494
	3585.63	-188858
	3586.8	-188899
	3587.98	-189012
	3589.15	-188979
	3590.32	-187806
	3591.5	-186477
	3592.67	-185005
	3593.84	-184032
	3595.01	-183796
	3596.19	-184306
	3597.36	-184685
	3598.53	-184500
	3599.71	-183788
	3600.88	-181718
	3602.05	-179006
	3603.23	-175563
	3604.4	-173249
	3605.57	-172358
	3606.74	-172568
	3607.92	-172933
	3609.09	-173226
	3610.26	-173549
	3611.44	-173811
	3612.61	-174534
	3613.78	-175385
	3614.96	-175716
	3616.13	-175510
	3617.3	-175226
	3618.48	-173917
	3619.65	-172495
	3620.82	-171540
	3621.99	-170640
	3623.17	-169694
	3624.34	-168781
	3625.51	-167855
	3626.69	-167408
	3627.86	-166374
	3629.03	-164190
	3630.21	-161170
	3631.38	-158099
	3632.55	-155275
	3633.72	-152183
	3634.9	-149845
	3636.07	-149293
	3637.24	-149485
	3638.42	-151610
	3639.59	-155650
	3640.76	-160339
	3641.94	-164869
	3643.11	-168110
	3644.28	-169032
	3645.45	-168553
	3646.63	-167648
	3647.8	-166780
	3648.97	-165778
	3650.15	-164169
	3651.32	-162162
	3652.49	-159648
	3653.67	-156906
	3654.84	-154683
	3656.01	-153668
	3657.18	-153658
	3658.36	-154053
	3659.53	-153681
	3660.7	-153340
	3661.88	-152864
	3663.05	-151157
	3664.22	-148608
	3665.4	-146655
	3666.57	-144514
	3667.74	-143010
	3668.92	-140765
	3670.09	-138237
	3671.26	-135285
	3672.43	-132652
	3673.61	-129803
	3674.78	-126097
	3675.95	-120529
	3677.13	-112406
	3678.3	-102442
	3679.47	-91973.9
	3680.65	-84366.9
	3681.82	-82796.9
	3682.99	-88514.9
	3684.16	-101481
	3685.34	-119190
	3686.51	-136816
	3687.68	-151542
	3688.86	-162336
	3690.03	-168726
	3691.2	-172097
	3692.38	-172606
	3693.55	-171362
	3694.72	-168207
	3695.89	-163507
	3697.07	-157855
	3698.24	-151988
	3699.41	-145925
	3700.59	-140067
	3701.76	-133480
	3702.93	-126877
	3704.11	-121212
	3705.28	-115582
	3706.45	-110519
	3707.62	-106567
	3708.8	-102724
	3709.97	-98648.9
	3711.14	-95117.9
	3712.32	-92708.9
	3713.49	-90233.9
	3714.66	-86443.9
	3715.84	-81224.9
	3717.01	-74440.9
	3718.18	-65048.9
	3719.35	-52730.9
	3720.53	-37028.9
	3721.7	-20213.9
	3722.87	-6887.9
	3724.05	-3762.9
	3725.22	-14423.9
	3726.39	-37289.9
	3727.57	-67719.9
	3728.74	-97932.9
	3729.91	-123186
	3731.08	-141506
	3732.26	-153020
	3733.43	-159887
	3734.6	-164153
	3735.78	-165414
	3736.95	-163030
	3738.12	-159420
	3739.3	-154849
	3740.47	-149357
	3741.64	-143069
	3742.82	-136852
	3743.99	-131186
	3745.16	-126416
	3746.33	-121582
	3747.51	-117617
	3748.68	-114897
	3749.85	-112305
	3751.03	-109200
	3752.2	-106819
	3753.37	-104673
	3754.55	-102347
	3755.72	-99449.9
	3756.89	-96394.9
	3758.06	-93537.9
	3759.24	-91145.9
	3760.41	-87873.9
	3761.58	-84651.9
	3762.76	-82195.9
	3763.93	-80362.9
	3765.1	-78452.9
	3766.28	-76473.9
	3767.45	-75857.9
	3768.62	-76510.9
	3769.79	-77120.9
	3770.97	-77529.9
	3772.14	-77150.9
	3773.31	-75513.9
	3774.49	-73325.9
	3775.66	-71399.9
	3776.83	-70887.9
	3778.01	-70874.9
	3779.18	-70196.9
	3780.35	-68565.9
	3781.52	-66333.9
	3782.7	-64996.9
	3783.87	-63198.9
	3785.04	-60350.9
	3786.22	-57464.9
	3787.39	-54490.9
	3788.56	-51743.9
	3789.74	-50044.9
	3790.91	-48529.9
	3792.08	-46730.9
	3793.26	-45874.9
	3794.43	-44401.9
	3795.6	-42222.9
	3796.77	-40074.9
	3797.95	-38065.9
	3799.12	-35876.9
	3800.29	-34489.9
	3801.47	-34385.9
	3802.64	-33909.9
	3803.81	-32401.9
	3804.99	-31610.9
	3806.16	-32688.9
	3807.33	-34380.9
	3808.5	-35728.9
	3809.68	-35763.9
	3810.85	-35127.9
	3812.02	-34605.9
	3813.2	-34647.9
	3814.37	-35337.9
	3815.54	-36105.9
	3816.72	-37201.9
	3817.89	-37462.9
	3819.06	-36885.9
	3820.23	-36628.9
	3821.41	-36889.9
	3822.58	-37126.9
	3823.75	-38015.9
	3824.93	-39717.9
	3826.1	-41471.9
	3827.27	-42730.9
	3828.45	-43939.9
	3829.62	-46522.9
	3830.79	-48787.9
	3831.96	-50939.9
	3833.14	-52974.9
	3834.31	-53502.9
	3835.48	-52540.9
	3836.66	-50297.9
	3837.83	-47845.9
	3839	-45219.9
	3840.18	-41614.9
	3841.35	-37881.9
	3842.52	-36304.9
	3843.7	-36067.9
	3844.87	-35478.9
	3846.04	-34408.9
	3847.21	-33515.9
	3848.39	-31706.9
	3849.56	-27951.9
	3850.73	-24516.9
	3851.91	-21824.9
	3853.08	-19485.9
	3854.25	-17442.9
	3855.43	-16091.9
	3856.6	-14958.9
	3857.77	-15239.9
	3858.94	-16308.9
	3860.12	-16405.9
	3861.29	-15870.9
	3862.46	-15367.9
	3863.64	-14447.9
	3864.81	-12762.9
	3865.98	-11046.9
	3867.16	-9014.9
	3868.33	-7349.9
	3869.5	-5634.9
	3870.67	-4499.9
	3871.85	-3955.9
	3873.02	-2333.9
	3874.19	270.097
	3875.37	2437.1
	3876.54	4487.1
	3877.71	6596.1
	3878.89	8333.1
	3880.06	9697.1
	3881.23	11098.1
	3882.4	12737.1
	3883.58	14528.1
	3884.75	15163.1
	3885.92	15412.1
	3887.1	15660.1
	3888.27	16784.1
	3889.44	17828.1
	3890.62	19314.1
	3891.79	21594.1
	3892.96	22677.1
	3894.14	23412.1
	3895.31	24168.1
	3896.48	25298.1
	3897.65	26398.1
	3898.83	26955.1
	3900	27708.1

## Sheet: Figure 3d
Figure 3d
	Binding Energy (eV)	Intensity (arb. units)
		Raw Intensity	Peak Sum	Peak 1	Peak 2	Peak 3	Peak 4
				Ni(II) 2p3/2	Ni(I) 2p3/2	satellite 1	satellite 2
	866.78	0	478.37	0	79.84	2.55	395.98
	866.68	299.9	505.82	0	80.98	3.25	421.58
	866.58	1081.98	536.42	0	82.15	4.13	450.15
	866.48	757.51	570.62	0	83.33	5.21	482.07
	866.38	435.71	608.84	0	84.54	6.57	517.72
	866.28	308.88	651.59	0	85.78	8.25	557.56
	866.18	535.12	699.45	0	87.05	10.32	602.07
	866.08	625.95	752.92	0	88.35	12.86	651.71
	865.98	856.77	812.71	0	89.66	15.97	707.07
	865.88	416.42	879.4	0	91.02	19.76	768.61
	865.78	615.37	953.69	0	92.41	24.37	836.92
	865.68	1209.03	1036.38	0	93.83	29.94	912.62
	865.58	1259.9	1128.08	0	95.28	36.64	996.17
	865.48	938.1	1229.64	0	96.76	44.68	1088.2
	865.38	1364.19	1341.72	0	98.28	54.28	1189.17
	865.28	2258.38	1465.12	0	99.83	65.72	1299.57
	865.18	1795.77	1600.64	0	101.42	79.27	1419.95
	865.08	1621.11	1748.83	0	103.05	95.27	1550.5
	864.98	1594.8	1910.54	0	104.73	114.1	1691.71
	864.88	2295.61	2086.16	0	106.43	136.14	1843.59
	864.78	2916.45	2276.34	0	108.18	161.84	2006.31
	864.68	2427.98	2481.67	0	109.98	191.73	2179.96
	864.58	3580.28	2702.25	0	111.82	226.28	2364.15
	864.48	3229.39	2938.62	0	113.71	266.12	2558.79
	864.38	3689.68	3190.58	0	115.64	311.81	2763.13
	864.28	3667.5	3458.27	0	117.63	364.01	2976.63
	864.18	4182.48	3741.68	0	119.66	423.46	3198.55
	864.08	4322.16	4040.09	0	121.75	490.78	3427.55
	863.98	4777.55	4353.32	0	123.9	566.8	3662.61
	863.88	4874.35	4680.18	0	126.1	652.16	3901.92
	863.78	5289.89	5019.85	0	128.36	747.65	4143.82
	863.68	5006.77	5371.24	0.01	130.69	854.1	4386.45
	863.58	6251.08	5732.36	0.01	133.07	972.08	4627.18
	863.48	5850.2	6101.7	0.01	135.53	1102.43	4863.74
	863.38	6404.87	6476.66	0.02	138.05	1245.64	5092.97
	863.28	6603.99	6854.95	0.02	140.63	1402.34	5311.95
	863.18	7088.53	7233.98	0.03	143.3	1573.16	5517.5
	863.08	7244.97	7610.28	0.04	146.05	1758.25	5705.95
	862.98	7567.73	7981.09	0.06	148.87	1958.13	5874.03
	862.88	7713.53	8342.7	0.08	151.77	2172.69	6018.16
	862.78	8630.78	8692.22	0.12	154.76	2402.01	6135.33
	862.68	8537.49	9026.92	0.17	157.84	2646.09	6222.84
	862.58	8647.17	9343.89	0.23	161	2904.21	6278.43
	862.48	9438.68	9641.52	0.32	164.27	3176.14	6300.77
	862.38	8910.41	9918.12	0.45	167.64	3460.76	6289.26
	862.28	9515.16	10173.2	0.64	171.11	3757.22	6244.2
	862.18	10038.4	10406.8	0.88	174.7	4064.48	6166.72
	862.08	10430.9	10619.1	1.21	178.38	4380.72	6058.8
	861.98	10143	10811.4	1.65	182.2	4704.65	5922.89
	861.88	11127.1	10984.6	2.25	186.13	5034	5762.18
	861.78	11478.7	11140.1	3.05	190.19	5366.9	5579.91
	861.68	11709.6	11279.2	4.11	194.39	5701.29	5379.43
	861.58	11826	11403	5.52	198.73	6034.34	5164.43
	861.48	11940.1	11512.5	7.36	203.21	6363.89	4937.98
	861.38	12087.4	11608.1	9.78	207.84	6686.9	4703.55
	861.28	12167	11690.3	12.94	212.65	7000.85	4463.92
	861.18	12407.8	11759.4	17.02	217.62	7303.16	4221.59
	861.08	12172.2	11815	22.26	222.75	7590.7	3979.26
	860.98	12641.8	11857	29	228.08	7861.15	3738.77
	860.88	12270.3	11885	37.59	233.59	8111.55	3502.28
	860.78	12730	11898.6	48.46	239.31	8339.6	3271.22
	860.68	12546.1	11897.4	62.19	245.24	8543.11	3046.86
	860.58	11883.5	11881.1	79.4	251.4	8719.73	2830.6
	860.48	11623.7	11849.6	100.9	257.79	8867.84	2623.12
	860.38	11647.7	11803.1	127.57	264.43	8985.69	2425.4
	860.28	11297.2	11741.7	160.47	271.31	9072.11	2237.85
	860.18	11484.2	11666.3	200.9	278.48	9126.19	2060.76
	860.08	11222.6	11578	250.25	285.93	9147.29	1894.56
	859.98	10622.2	11478.2	310.22	293.69	9135.2	1739.12
	859.88	10765.8	11369	382.61	301.76	9090.06	1594.57
	859.78	10243.5	11252.8	469.57	310.17	9012.38	1460.66
	859.68	10505.7	11132.4	573.52	318.93	8902.9	1337.03
	859.58	10139.4	11011.5	696.95	328.07	8762.94	1223.5
	859.48	10334.8	10893.8	842.87	337.61	8593.82	1119.51
	859.38	10441.9	10784	1014.18	347.56	8397.51	1024.7
	859.28	10093.1	10686.7	1214.31	357.96	8175.96	938.51
	859.18	10319.2	10607.3	1446.91	368.84	7931.25	860.34
	859.08	10332.3	10551.4	1715.37	380.21	7666.13	789.74
	858.98	10831.3	10524.8	2023.83	392.12	7382.83	726.05
	858.88	10253.5	10533.5	2375.73	404.59	7084.4	668.8
	858.78	10655.4	10583.5	2775.08	417.66	6773.4	617.4
	858.68	10741.5	10680.9	3225.88	431.38	6452.38	571.28
	858.58	11266.9	10831.3	3731.07	445.78	6124.48	530.01
	858.48	11558.1	11040.4	4294.46	460.91	5791.98	493.04
	858.38	12312.6	11312.8	4918.14	476.82	5457.88	459.99
	858.28	12674.9	11653	5604.62	493.56	5124.39	430.41
	858.18	12869.3	12064.6	6355.92	511.2	4793.66	403.88
	858.08	13136.9	12549.9	7171.83	529.78	4468.19	380.1
	857.98	13943	13110.8	8053.16	549.4	4149.55	358.73
	857.88	14241.8	13747	8997.56	570.12	3839.83	339.49
	857.78	14751	14457.7	10003.2	592.01	3540.35	322.12
	857.68	15361.2	15240.8	11067	615.21	3252.24	306.38
	857.58	16185.5	16091.6	12182.9	639.77	2976.89	292.1
	857.48	17389.8	17005.5	13345.8	665.84	2714.83	279.06
	857.38	17924.4	17974.5	14546.9	693.49	2467	267.13
	857.28	18845.5	18990.7	15777.9	722.89	2233.67	256.17
	857.18	19854.9	20044.8	17029.5	754.21	2014.95	246.05
	857.08	20927.5	21124.4	18289	787.58	1811.18	236.7
	856.98	22632.4	22218.6	19545.5	823.2	1622	227.98
	856.88	23248	23313	20784.4	861.24	1447.41	219.87
	856.78	24567.4	24394.2	21993	901.97	1286.94	212.28
	856.68	25905.9	25448.7	23157.8	945.64	1140.03	205.13
	856.58	26315.5	26460.6	24263.4	992.5	1006.3	198.42
	856.48	27548.8	27416.9	25297	1042.92	884.97	192.07
	856.38	28577.7	28302.6	26243.8	1097.19	775.51	186.06
	856.28	29255.5	29105.2	27092	1155.76	677.12	180.36
	856.18	29741.4	29813.2	27830.1	1219.14	589.03	174.94
	856.08	30548.7	30415	28446.9	1287.73	510.58	169.78
	855.98	31732.5	30902.3	28934.2	1362.24	440.93	164.85
	855.88	31804.6	31267.4	29284.5	1443.25	379.44	160.15
	855.78	31887.5	31505.6	29493	1531.6	325.35	155.65
	855.68	32103.4	31614	29556.5	1628.24	277.93	151.35
	855.58	31776.4	31592	29474	1734.13	236.58	147.23
	855.48	32049.1	31441.3	29246.7	1850.65	200.63	143.26
	855.38	31840.7	31166.5	28878.2	1979.22	169.55	139.46
	855.28	31009.7	30774.2	28373.8	2121.78	142.76	135.81
	855.18	29849.1	30273.3	27740.4	2280.87	119.75	132.29
	855.08	29423.7	29676.2	26987.7	2459.47	100.1	128.92
	854.98	28695	28996.6	26125.5	2662.06	83.36	125.67
	854.88	27760.4	28252.6	25166.6	2894.25	69.18	122.54
	854.78	27248.5	27464.4	24123.4	3164.29	57.2	119.52
	854.68	26785.4	26656.2	23008.8	3483.68	47.12	116.61
	854.58	26145.1	25858.2	21838.1	3867.66	38.68	113.81
	854.48	25154.1	25104.7	20624	4337.94	31.63	111.1
	854.38	25302	24438.5	19382.1	4922.19	25.77	108.49
	854.28	25577	23909.2	18125.1	5657.12	20.93	105.97
	854.18	25542.9	23574.7	16865.4	6588.81	16.93	103.53
	854.08	25929.5	23501.8	15616.5	7770.48	13.64	101.17
	853.98	26144.2	23763.5	14388.1	9265.56	10.96	98.9
	853.88	26968	24435.7	13191.6	11138.7	8.77	96.7
	853.78	28131.4	25593.1	12035	13456.6	7	94.57
	853.68	29632.9	27303	10925	16280	5.55	92.51
	853.58	31269.2	29612.5	9869.05	19648.5	4.39	90.52
	853.48	34076.1	32546.5	8870.64	23583.9	3.47	88.59
	853.38	35960.5	36086.2	7934.43	28062.3	2.72	86.71
	853.28	39371.6	40167.5	7062.05	33018.4	2.13	84.9
	853.18	42850.1	44662.9	6254.13	38324	1.66	83.14
	853.08	46756.1	49353.5	5511.73	43759.1	1.29	81.44
	852.98	50893.1	53929.7	4833.13	49015.8	1.01	79.79
	852.88	56100.6	57962.8	4217.51	53666.4	0.77	78.18
	852.78	59098.5	60957.5	3662.17	57218.1	0.59	76.63
	852.68	62093.2	62436.6	3163.99	59197	0.46	75.12
	852.58	62030.5	62088.5	2720.34	59294.1	0.35	73.65
	852.48	60480.5	59893.6	2327.15	57494	0.27	72.23
	852.38	57921.3	56132.2	1981.16	54080	0.2	70.84
	852.28	53536.1	51264.3	1678.29	49516.4	0.15	69.49
	852.18	48151.5	45782.3	1414.57	44299.4	0.12	68.19
	852.08	41415.6	40120.1	1186.53	38866.5	0.08	66.92
	851.98	35521.6	34592.5	990.24	33536.5	0.07	65.68
	851.88	29537.6	29425.6	822.44	28538.6	0.04	64.47
	851.78	23821.5	24751.4	679.69	24008.4	0.03	63.3
	851.68	19062.1	20638	558.9	20016.9	0.03	62.17
	851.58	16029.7	17110.6	457.36	16592.1	0.02	61.06
	851.48	12498.8	14147.9	372.38	13715.5	0.02	59.98
	851.38	10233.3	11710.3	301.72	11349.6	0.01	58.92
	851.28	8540.94	9736.1	243.27	9434.92	0	57.9
	851.18	7151.45	8156.98	195.15	7904.92	0	56.9
	851.08	6260.2	6906.6	155.8	6694.87	0	55.93
	850.98	5105.97	5919.41	123.74	5740.68	0	54.98
	850.88	4403.34	5140.2	97.82	4988.31	0.01	54.06
	850.78	3253.07	4520.86	76.95	4390.76	0	53.16
	850.68	2883.82	4022.93	60.22	3910.43	0	52.28
	850.58	3294.13	3617.23	46.9	3518.91	0	51.42
	850.48	2724.55	3280.74	36.34	3193.81	0	50.59
	850.38	2196.11	2997.21	28.02	2919.42	0	49.76
	850.28	2430.89	2754.33	21.51	2683.85	0	48.97
	850.18	1547.42	2543.19	16.42	2478.58	0	48.19
	850.08	1486.62	2357.71	12.48	2297.81	0	47.43
	849.98	1645.02	2193.03	9.43	2136.91	0	46.69
	849.88	1355.47	2045.89	7.1	1992.82	0	45.97
	849.78	1277.3	1913.52	5.31	1862.95	0	45.25
	849.68	1130.22	1793.8	3.95	1745.28	0	44.56
	849.58	871.08	1685.22	2.94	1638.4	0	43.89
	849.48	1308.32	1586.27	2.16	1540.88	0	43.22
	849.38	918.35	1495.93	1.59	1451.76	0	42.58
	849.28	1064.7	1413.15	1.16	1370.05	0	41.95
	849.18	405.42	1337.09	0.84	1294.91	0	41.33
	849.08	873.6	1267.09	0.61	1225.76	0	40.73
	848.98	378.35	1202.45	0.43	1161.89	0	40.13
	848.88	234.85	1142.73	0.31	1102.86	0	39.55
	848.78	343.7	1087.39	0.23	1048.18	0	38.99
	848.68	206.66	1035.97	0.16	997.38	0	38.43
	848.58	303.72	988.18	0.11	950.18	0	37.88
	848.48	413.43	943.63	0.08	906.2	0	37.36
	848.38	359.45	902.08	0.05	865.2	0	36.83
	848.28	152.92	863.26	0.04	826.89	0	36.32
	848.18	-34.67	826.89	0.03	791.03	0	35.82
	848.08	445.4	792.81	0.02	757.45	0	35.33
	847.98	772.44	760.81	0.01	725.94	0	34.86
	847.88	128.03	730.75	0.01	696.35	0	34.39
	847.78	336.87	702.45	0	668.52	0	33.92
	847.68	-149.5	675.79	0.01	642.31	0	33.48
	847.58	-48.59	650.64	0	617.61	0	33.03
	847.48	-86.71	626.88	0	594.28	0	32.6
	847.38	289.02	604.43	0	572.26	0	32.17
	847.28	213.42	583.18	0	551.42	0	31.75
	847.18	-13.57	563.04	0	531.69	0	31.35
	847.08	166.64	543.96	0	513.01	0	30.94
	846.98	83.84	525.83	0	495.28	0	30.56
	846.88	-135.11	508.62	0	478.45	0	30.16
	846.78	171.2	492.25	0	462.47	0	29.79
	846.68	235.93	476.68	0	447.26	0	29.42
	846.58	228.29	461.85	0	432.8	0	29.05
	846.48	-112.81	447.7	0	419.01	0	28.69
	846.38	-346.65	434.21	0	405.87	0	28.34
	846.28	122.56	421.34	0	393.34	0	27.99
	846.18	196.07	409.03	0	381.38	0	27.65
	846.08	-13.34	397.27	0	369.95	0	27.32
	845.98	-537.43	386.02	0	359.02	0	26.99
	845.88	-181.37	375.26	0	348.58	0	26.67
	845.78	-89.26	364.95	0	338.59	0	26.37
	845.68	-264.75	355.06	0	329.01	0	26.05
	845.58	108.1	345.57	0	319.82	0	25.74
	845.48	171.92	336.48	0	311.03	0	25.45
	845.38	37.35	327.74	0	302.58	0	25.15
	845.28	384.29	319.34	0	294.48	0	24.86
	845.18	219.83	311.27	0	286.69	0	24.58
	845.08	-150.22	303.52	0	279.22	0	24.3
	844.98	97.99	296.05	0	272.02	0	24.03
	844.88	-293.26	288.86	0	265.11	0	23.76
	844.78	-478.1	281.93	0	258.44	0	23.49
	844.68	-322.35	275.26	0	252.03	0	23.23
	844.58	-286.38	268.82	0	245.85	0	22.97
	844.48	-324.17	262.62	0	239.89	0	22.72
	844.38	-258	256.63	0	234.16	0	22.48
	844.28	-357.7	250.85	0	228.62	0	22.23
	844.18	-293.86	245.27	0	223.28	0	21.99
	844.08	0	239.87	0	218.12	0	21.75

## Sheet: Figure 3e
Figure 3e
	Binding Energy (eV)	Intensity (arb. units)
		Raw Intensity	Peak Sum	Peak 1
				N 1s
	406.68	0	14.93	14.93
	406.58	154.4	15.33	15.33
	406.48	83.93	15.74	15.74
	406.38	115.11	16.17	16.17
	406.28	180.75	16.61	16.61
	406.18	-81.67	17.07	17.07
	406.08	312.16	17.55	17.55
	405.98	39.62	18.05	18.05
	405.88	218.61	18.58	18.58
	405.78	132.27	19.13	19.13
	405.68	131.65	19.7	19.7
	405.58	286.23	20.3	20.3
	405.48	272.04	20.94	20.94
	405.38	81.01	21.6	21.6
	405.28	37.19	22.31	22.31
	405.18	-97.03	23.06	23.06
	405.08	202.06	23.86	23.86
	404.98	48.29	24.72	24.72
	404.88	65.19	25.64	25.64
	404.78	119.03	26.66	26.66
	404.68	130.88	27.77	27.77
	404.58	90.86	29.01	29.01
	404.48	-91.55	30.41	30.41
	404.38	271.66	32	32
	404.28	214.63	33.84	33.84
	404.18	99.99	35.99	35.99
	404.08	261.5	38.53	38.53
	403.98	246.86	41.58	41.58
	403.88	313.18	45.23	45.23
	403.78	267.64	49.67	49.67
	403.68	-50.39	55.09	55.09
	403.58	169.3	61.72	61.72
	403.48	-37.84	69.86	69.86
	403.38	44.18	79.85	79.85
	403.28	197.68	92.11	92.11
	403.18	469.6	107.11	107.11
	403.08	171.49	125.43	125.43
	402.98	197.56	147.72	147.72
	402.88	230.58	174.75	174.75
	402.78	299.37	207.36	207.36
	402.68	462.5	246.5	246.5
	402.58	557.78	293.22	293.22
	402.48	408.06	348.66	348.66
	402.38	364.63	414.09	414.09
	402.28	668.8	490.79	490.79
	402.18	652.52	580.13	580.13
	402.08	845.21	683.5	683.5
	401.98	890.1	802.21	802.21
	401.88	830.99	937.7	937.7
	401.78	1101.65	1091.17	1091.17
	401.68	1268.59	1263.73	1263.73
	401.58	1396.98	1456.3	1456.3
	401.48	1354.74	1669.48	1669.48
	401.38	1693.02	1903.79	1903.79
	401.28	2263.31	2159.14	2159.14
	401.18	2121.71	2435.14	2435.14
	401.08	2644.21	2730.93	2730.93
	400.98	2763.72	3045.03	3045.03
	400.88	3358.88	3375.75	3375.75
	400.78	3569.91	3720.58	3720.58
	400.68	4094.58	4076.52	4076.52
	400.58	4543.27	4440.11	4440.11
	400.48	5034	4807.22	4807.22
	400.38	5454.88	5173.71	5173.71
	400.28	5796.05	5534.65	5534.65
	400.18	6184.65	5885	5885
	400.08	6437.27	6219.51	6219.51
	399.98	6669.03	6532.78	6532.78
	399.88	7153.57	6819.73	6819.73
	399.78	7122.45	7075.25	7075.25
	399.68	7295.86	7294.62	7294.62
	399.58	7333.04	7473.63	7473.63
	399.48	7529.39	7608.69	7608.69
	399.38	7485.16	7697.13	7697.13
	399.28	7507.14	7737.08	7737.08
	399.18	7293.27	7727.68	7727.68
	399.08	7175.74	7669.12	7669.12
	398.98	7007.96	7562.68	7562.68
	398.88	7319.93	7410.51	7410.51
	398.78	7314.36	7215.69	7215.69
	398.68	7047.17	6982.03	6982.03
	398.58	6726.62	6713.97	6713.97
	398.48	6465.49	6416.45	6416.45
	398.38	6350.21	6094.43	6094.43
	398.28	6044.58	5753.26	5753.26
	398.18	5638.1	5398.27	5398.27
	398.08	5144.36	5034.63	5034.63
	397.98	4912.68	4667.44	4667.44
	397.88	4639.1	4301.09	4301.09
	397.78	3961.04	3939.97	3939.97
	397.68	3763.84	3587.87	3587.87
	397.58	3415.53	3248.1	3248.1
	397.48	3009.27	2923.5	2923.5
	397.38	2498.66	2616.12	2616.12
	397.28	2148.66	2327.73	2327.73
	397.18	2041.81	2059.5	2059.5
	397.08	1827.15	1812.14	1812.14
	396.98	1344.72	1585.93	1585.93
	396.88	1118.38	1380.62	1380.62
	396.78	1292.75	1195.75	1195.75
	396.68	875.69	1030.57	1030.57
	396.58	746.55	884.09	884.09
	396.48	643.23	755.16	755.16
	396.38	455.2	642.43	642.43
	396.28	603.26	544.56	544.56
	396.18	368.34	460.19	460.19
	396.08	368.92	387.94	387.94
	395.98	204.7	326.47	326.47
	395.88	66.64	274.48	274.48
	395.78	49.08	230.76	230.76
	395.68	35.68	194.22	194.22
	395.58	277.16	163.85	163.85
	395.48	-31.05	138.73	138.73
	395.38	62.18	118.02	118.02
	395.28	46.82	101.04	101.04
	395.18	-66.39	87.14	87.14
	395.08	-21.03	75.8	75.8
	394.98	-212.47	66.57	66.57
	394.88	-191.82	59.04	59.04
	394.78	-57.93	52.9	52.9
	394.68	-77.55	47.88	47.88
	394.58	-86.62	43.75	43.75
	394.48	80.5	40.35	40.35
	394.38	93.47	37.51	37.51
	394.28	281.47	35.13	35.13
	394.18	-115.63	33.11	33.11
	394.08	93.02	31.37	31.37
	393.98	-100.68	29.86	29.86
	393.88	142	28.52	28.52
	393.78	203.31	27.34	27.34
	393.68	122.34	26.26	26.26
	393.58	85.7	25.29	25.29
	393.48	-133.22	24.38	24.38
	393.38	-33.7	23.55	23.55
	393.28	-58.68	22.76	22.76
	393.18	-131.1	22.04	22.04
	393.08	-4.48	21.34	21.34
	392.98	-2.09	20.69	20.69
	392.88	12.61	20.07	20.07
	392.78	71.03	19.48	19.48
	392.68	136.89	18.92	18.92
	392.58	43.98	18.38	18.38
	392.48	176.87	17.86	17.86
	392.38	110.04	17.36	17.36
	392.28	-152.22	16.89	16.89
	392.18	21.55	16.43	16.43
	392.08	0	16	16

## Sheet: Figure 3f
Figure 3f
	Binding Energy (eV)	Intensity (arb. units)
		Raw Intensity	Peak Sum	Peak 1
				O 1s
	537.38	0	468.7	468.7
	537.28	256.8	484.21	484.21
	537.18	193.64	500.52	500.52
	537.08	174.26	517.62	517.62
	536.98	-18.94	535.64	535.64
	536.88	153.63	554.58	554.58
	536.78	266.89	574.53	574.53
	536.68	180.94	595.56	595.56
	536.58	11.95	617.76	617.76
	536.48	83.47	641.21	641.21
	536.38	501.21	665.98	665.98
	536.28	283.56	692.2	692.2
	536.18	196.54	719.99	719.99
	536.08	303.67	749.45	749.45
	535.98	118.99	780.77	780.77
	535.88	78.99	814.05	814.05
	535.78	236.03	849.52	849.52
	535.68	338.13	887.41	887.41
	535.58	461.8	927.91	927.91
	535.48	179.28	971.4	971.4
	535.38	341.79	1018.19	1018.19
	535.28	462.97	1068.77	1068.77
	535.18	594.25	1123.75	1123.75
	535.08	750.36	1183.82	1183.82
	534.98	850.73	1249.98	1249.98
	534.88	851.98	1323.4	1323.4
	534.78	1112.32	1405.66	1405.66
	534.68	1151.31	1498.9	1498.9
	534.58	1507.26	1605.58	1605.58
	534.48	1802.52	1729.17	1729.17
	534.38	2132.38	1873.71	1873.71
	534.28	2552.5	2044.47	2044.47
	534.18	2717.83	2248	2248
	534.08	3060.94	2491.82	2491.82
	533.98	3431.13	2785.49	2785.49
	533.88	3635.45	3139.49	3139.49
	533.78	4764.92	3566.41	3566.41
	533.68	5128.9	4080.55	4080.55
	533.58	5849.1	4696.59	4696.59
	533.48	6663.63	5431.6	5431.6
	533.38	7357.33	6301.48	6301.48
	533.28	8043.11	7323.31	7323.31
	533.18	9065.06	8513.58	8513.58
	533.08	10495.1	9884.57	9884.57
	532.98	11860.2	11448.7	11448.7
	532.88	13341.4	13210.7	13210.7
	532.78	15030	15172.5	15172.5
	532.68	16376	17330.3	17330.3
	532.58	18809.4	19668.6	19668.6
	532.48	21348.2	22168.8	22168.8
	532.38	23608.6	24797.1	24797.1
	532.28	26455.3	27514.3	27514.3
	532.18	29090.6	30270.6	30270.6
	532.08	32036.8	33000.3	33000.3
	531.98	34994.2	35633.2	35633.2
	531.88	37820.9	38082.6	38082.6
	531.78	40269.4	40258.8	40258.8
	531.68	42381.5	42069	42069
	531.58	44516.5	43421.6	43421.6
	531.48	44925.7	44244.2	44244.2
	531.38	45590.5	44487.3	44487.3
	531.28	45865.2	44136.7	44136.7
	531.18	44703.8	43213.1	43213.1
	531.08	43215.2	41771.3	41771.3
	530.98	40939.7	39887.5	39887.5
	530.88	38794.4	37654.6	37654.6
	530.78	35512.9	35165.5	35165.5
	530.68	32067	32508.7	32508.7
	530.58	29061.3	29769.3	29769.3
	530.48	26129.2	27015.5	27015.5
	530.38	22944.1	24311	24311
	530.28	20256.1	21703.5	21703.5
	530.18	17978.9	19230.5	19230.5
	530.08	15455.6	16924	16924
	529.98	13645.8	14800.9	14800.9
	529.88	11933	12875.2	12875.2
	529.78	11201.5	11149.7	11149.7
	529.68	10110.4	9621.11	9621.11
	529.58	9256.87	8284.02	8284.02
	529.48	8012.68	7125.38	7125.38
	529.38	7478.07	6132.39	6132.39
	529.28	6637.06	5288.38	5288.38
	529.18	5998.22	4576.19	4576.19
	529.08	5200.69	3979.92	3979.92
	528.98	4490.22	3482.71	3482.71
	528.88	3925.33	3070.04	3070.04
	528.78	3466.29	2727.92	2727.92
	528.68	2703.97	2444.05	2444.05
	528.58	2406.26	2208.23	2208.23
	528.48	1955.14	2011.18	2011.18
	528.38	1766.56	1845.63	1845.63
	528.28	1364.86	1705.28	1705.28
	528.18	1070.47	1585.02	1585.02
	528.08	1223.59	1481.02	1481.02
	527.98	729.86	1389.95	1389.95
	527.88	512.8	1309.43	1309.43
	527.78	543.17	1237.45	1237.45
	527.68	859.79	1172.47	1172.47
	527.58	778.25	1113.4	1113.4
	527.48	374.57	1059.26	1059.26
	527.38	490.31	1009.41	1009.41
	527.28	658.44	963.26	963.26
	527.18	382.96	920.33	920.33
	527.08	435.71	880.33	880.33
	526.98	467.75	842.9	842.9
	526.88	468.24	807.84	807.84
	526.78	247.13	774.93	774.93
	526.68	385.05	743.96	743.96
	526.58	148.31	714.82	714.82
	526.48	161.56	687.32	687.32
	526.38	313.33	661.36	661.36
	526.28	189.36	636.84	636.84
	526.18	294.29	613.63	613.63
	526.08	429.18	591.65	591.65
	525.98	100.01	570.81	570.81
	525.88	101.88	551.05	551.05
	525.78	369.46	532.3	532.3
	525.68	200.58	514.45	514.45
	525.58	114.12	497.49	497.49
	525.48	-194.38	481.34	481.34
	525.38	7.39	465.96	465.96
	525.28	51.5	451.3	451.3
	525.18	462.89	437.3	437.3
	525.08	-46.83	423.95	423.95
	524.98	199.29	411.18	411.18
	524.88	300.33	398.99	398.99
	524.78	31.24	387.33	387.33
	524.68	-67.81	376.15	376.15
	524.58	33.68	365.47	365.47
	524.48	151.73	355.21	355.21
	524.38	176.99	345.39	345.39
	524.28	360.19	335.96	335.96
	524.18	220.8	326.91	326.91
	524.08	297.48	318.22	318.22
	523.98	272.38	309.86	309.86
	523.88	-13.95	301.84	301.84
	523.78	277.62	294.11	294.11
	523.68	258.89	286.68	286.68
	523.58	169.73	279.52	279.52
	523.48	109.92	272.63	272.63
	523.38	229.21	265.99	265.99
	523.28	49.1	259.59	259.59
	523.18	109.08	253.41	253.41
	523.08	257.06	247.44	247.44
	522.98	0	241.69	241.69

[truncated: 77 more sheets: Figure 4a, Figure 4b, Figure 4c, Figure 4d, Figure 4e, Figure 5a, Figure 5b, Figure 5c, Figure 5d, Figure 6a, Figure 6b, Figure 6c, Figure 6d, Figure 7a, Figure 7b, Figure 7c, Figure 7d, Figure 7e, Figure 8a, Figure 8b …]
